# Supplementary material for: ﻿Re-evaluation of Ceratostomella and Xylomelasma with introduction of two new species (Sordariomycetes)
Source: MycoKeys. 2024 Nov 21;110:319–60. doi: 10.3897/mycokeys.110.136844 (PMC11605300; doi:10.3897/mycokeys.110.136844)
Supplement: XML Treatment for Ceratostomella [file mycokeys.110.136844-treatment1.xml]

<!DOCTYPE tp:taxon-treatment
  PUBLIC "-//TaxonX//DTD Taxonomic Treatment Publishing DTD v0 20100105//EN" "tax-treatment-NSO.dtd">
<tp:taxon-treatment xmlns:tp="http://www.plazi.org/taxpub"><tp:treatment-meta><kwd-group><label>Taxon classification</label><kwd>
                <named-content content-type="kingdom">Fungi</named-content>
              </kwd><kwd>
                <named-content content-type="order">Boliniales</named-content>
              </kwd><kwd>
                <named-content content-type="family">Barbatosphaeriaceae</named-content>
              </kwd></kwd-group><mixed-citation publication-type="journal"><person-group><name><surname>Réblová</surname><given-names>Martina</given-names></name><name><surname>Nekvindová</surname><given-names>Jana</given-names></name><name><surname>Kolařík</surname><given-names>Miroslav</given-names></name><name><surname>Jurjević</surname><given-names>Željko</given-names></name><name><surname>Kolář</surname><given-names>Michal</given-names></name><name><surname>Hubka</surname><given-names>Vít</given-names></name></person-group><article-title>﻿Re-evaluation of <italic><tp:taxon-name><tp:taxon-name-part taxon-name-part-type="genus" reg="Ceratostomella">Ceratostomella</tp:taxon-name-part></tp:taxon-name></italic> and <italic><tp:taxon-name><tp:taxon-name-part taxon-name-part-type="genus" reg="Xylomelasma">Xylomelasma</tp:taxon-name-part></tp:taxon-name></italic> with introduction of two new species (<tp:taxon-name><tp:taxon-name-part taxon-name-part-type="class">Sordariomycetes</tp:taxon-name-part></tp:taxon-name>)</article-title><source>MycoKeys</source><day>21</day><month>11</month><year>2024</year><volume>110</volume><fpage>319</fpage><lpage>360</lpage><pub-id pub-id-type="doi">10.3897/mycokeys.110.136844</pub-id></mixed-citation></tp:treatment-meta><tp:nomenclature><label>﻿</label><tp:taxon-name>
              <object-id xmlns:xlink="http://www.w3.org/1999/xlink" content-type="arpha" xlink:type="simple">B1E140DB-9DA5-5377-A832-1AE226A42AE7</object-id>
              <tp:taxon-name-part taxon-name-part-type="genus" reg="Ceratostomella">Ceratostomella</tp:taxon-name-part>
            </tp:taxon-name><tp:taxon-authority>Sacc., Michelia 1: 370. 1878.</tp:taxon-authority><tp:nomenclature-citation-list><tp:nomenclature-citation><tp:taxon-name>
                  <tp:taxon-name-part taxon-name-part-type="genus" reg="Xylomelasma">Xylomelasma</tp:taxon-name-part>
                </tp:taxon-name><comment>Réblová, Mycologia 98: 87. 2006. Synonym.</comment></tp:nomenclature-citation></tp:nomenclature-citation-list></tp:nomenclature><tp:treatment-sec sec-type="Lectotype species" id="SECID0EK2CI"><title>Lectotype species.</title><p><italic><tp:taxon-name><tp:taxon-name-part taxon-name-part-type="genus" reg="Ceratostomella">Ceratostomella</tp:taxon-name-part><tp:taxon-name-part taxon-name-part-type="species" reg="rostrata">rostrata</tp:taxon-name-part></tp:taxon-name></italic> (Tode) Sacc., Syll. Fung. 1: 409. 1882 (Lectotype designated by <xref ref-type="bibr" rid="B11">Clements and Shear 1931</xref>).</p></tp:treatment-sec><tp:treatment-sec sec-type="description" id="SECID0E62CI"><title>Description.</title><p><bold><italic>Sexual morph</italic>.</bold> Ascomata perithecial, non-stromatic, venter globose to subglobose, superficial, semi-immersed or immersed, glabrous, roughened or tuberculate, dark brown to black, usually surrounded by sparse mycelium; hyphae growing out of the sides and bottom of the venter. Necks rostrate, central, cylindrical, straight to slightly flexuous, perpendicular or oblique to almost decumbent toward the substrate, sulcate or glabrous. Ostiolum periphysate. Ascomatal wall leathery to carbonaceous, two-layered. Outer layer consisting of brown, thick-walled cells, textura prismatica to textura angularis to textura epidermoidea, often with a distinct, external crustose layer of heavily pigmented, dark brown cells with opaque walls. Inner layer consisting of thinner-walled, subhyaline to hyaline, elongated and compressed cells. Ascogenous hyphae with croziers, with several lateral and terminal dehiscent cells produced sequentially and simultaneously, from each ascogenous cell one ascus arises as an outgrowth. Paraphyses abundant, unbranched, septate, hyaline, broad-celled and constricted at the septa, wider near the base, tapering, apically free, longer than the asci, disintegrating with age. Asci unitunicate, persistent, clavate to cylindrical-clavate, short-stipitate, truncate to broadly rounded at the apex, tapering toward the base from the sporiferous part, floating freely within the centrum at maturity, with a shallow, sometimes indistinct, non-amyloid apical annulus, 8-spored. Ascus stipe usually contains non-refractive material deposited at the bottom part, visible after ascus dehiscence from the ascogenous cell. Ascospores variable in shape, suballantoid, ellipsoidal to irregularly ellipsoidal, globose or reniform, straight or curved, often flattened on one side, hyaline when young, becoming pale brown to brown before discharge from the ascus, aseptate, smooth, sometimes with indistinct terminal pores at one or both ends, arranged in a fascicle in the upper part of the ascus or 2–3-seriate or uniseriate within the ascus. (Partially adopted from <xref ref-type="bibr" rid="B61">Réblová 2006</xref>.) <bold><italic>Asexual morph</italic>.</bold> Hyphomycetous, dematiaceous; in culture only sterile mycelium was observed.</p></tp:treatment-sec><tp:treatment-sec sec-type="Accepted species" id="SECID0E64CI"><title>Accepted species.</title><p><italic><tp:taxon-name><tp:taxon-name-part taxon-name-part-type="genus" reg="Ceratostomella">Ceratostomella</tp:taxon-name-part><tp:taxon-name-part taxon-name-part-type="species" reg="crypta">crypta</tp:taxon-name-part></tp:taxon-name></italic>, <italic><tp:taxon-name><tp:taxon-name-part taxon-name-part-type="genus" reg="Ceratostomella">C.</tp:taxon-name-part><tp:taxon-name-part taxon-name-part-type="species" reg="cuspidata">cuspidata</tp:taxon-name-part></tp:taxon-name></italic>, <italic><tp:taxon-name><tp:taxon-name-part taxon-name-part-type="genus" reg="Ceratostomella">C.</tp:taxon-name-part><tp:taxon-name-part taxon-name-part-type="species" reg="melanospora">melanospora</tp:taxon-name-part></tp:taxon-name></italic>, <italic><tp:taxon-name><tp:taxon-name-part taxon-name-part-type="genus" reg="Ceratostomella">C.</tp:taxon-name-part><tp:taxon-name-part taxon-name-part-type="species" reg="novae-zelandiae">novae-zelandiae</tp:taxon-name-part></tp:taxon-name></italic>, <italic><tp:taxon-name><tp:taxon-name-part taxon-name-part-type="genus" reg="Ceratostomella">C.</tp:taxon-name-part><tp:taxon-name-part taxon-name-part-type="species" reg="pyrenaica">pyrenaica</tp:taxon-name-part></tp:taxon-name></italic>, <italic><tp:taxon-name><tp:taxon-name-part taxon-name-part-type="genus" reg="Ceratostomella">C.</tp:taxon-name-part><tp:taxon-name-part taxon-name-part-type="species" reg="rhynchophora">rhynchophora</tp:taxon-name-part></tp:taxon-name></italic>, <italic><tp:taxon-name><tp:taxon-name-part taxon-name-part-type="genus" reg="Ceratostomella">C.</tp:taxon-name-part><tp:taxon-name-part taxon-name-part-type="species" reg="rostrata">rostrata</tp:taxon-name-part></tp:taxon-name></italic>, and <italic><tp:taxon-name><tp:taxon-name-part taxon-name-part-type="genus" reg="Ceratostomella">C.</tp:taxon-name-part><tp:taxon-name-part taxon-name-part-type="species" reg="sordida">sordida</tp:taxon-name-part></tp:taxon-name></italic>.</p></tp:treatment-sec><tp:treatment-sec sec-type="notes" id="SECID0EGBDI"><title>Notes.</title><p>Species of <italic><tp:taxon-name><tp:taxon-name-part taxon-name-part-type="genus" reg="Ceratostomella">Ceratostomella</tp:taxon-name-part></tp:taxon-name></italic> exhibit a variety of ascospore shapes, including suballantoid to reniform in <italic><tp:taxon-name><tp:taxon-name-part taxon-name-part-type="genus" reg="Ceratostomella">C.</tp:taxon-name-part><tp:taxon-name-part taxon-name-part-type="species" reg="cuspidata">cuspidata</tp:taxon-name-part></tp:taxon-name></italic>, suballantoid non-apiculate in <italic><tp:taxon-name><tp:taxon-name-part taxon-name-part-type="genus" reg="Ceratostomella">C.</tp:taxon-name-part><tp:taxon-name-part taxon-name-part-type="species" reg="rostrata">rostrata</tp:taxon-name-part></tp:taxon-name></italic>, ellipsoidal slightly apiculate in <italic><tp:taxon-name><tp:taxon-name-part taxon-name-part-type="genus" reg="Ceratostomella">C.</tp:taxon-name-part><tp:taxon-name-part taxon-name-part-type="species" reg="crypta">crypta</tp:taxon-name-part></tp:taxon-name></italic>, <italic><tp:taxon-name><tp:taxon-name-part taxon-name-part-type="genus" reg="Ceratostomella">C.</tp:taxon-name-part><tp:taxon-name-part taxon-name-part-type="species" reg="melanospora">melanospora</tp:taxon-name-part></tp:taxon-name></italic>, <italic><tp:taxon-name><tp:taxon-name-part taxon-name-part-type="genus" reg="Ceratostomella">C.</tp:taxon-name-part><tp:taxon-name-part taxon-name-part-type="species" reg="rhynchophora">rhynchophora</tp:taxon-name-part></tp:taxon-name></italic>, and <italic><tp:taxon-name><tp:taxon-name-part taxon-name-part-type="genus" reg="Ceratostomella">C.</tp:taxon-name-part><tp:taxon-name-part taxon-name-part-type="species" reg="sordida">sordida</tp:taxon-name-part></tp:taxon-name></italic>, and ellipsoidal to oblong in <italic><tp:taxon-name><tp:taxon-name-part taxon-name-part-type="genus" reg="Ceratostomella">C.</tp:taxon-name-part><tp:taxon-name-part taxon-name-part-type="species" reg="pyrenaica">pyrenaica</tp:taxon-name-part></tp:taxon-name></italic>. <xref ref-type="bibr" rid="B61">Réblová (2006)</xref> also described <italic><tp:taxon-name><tp:taxon-name-part taxon-name-part-type="genus" reg="Ceratostomella">Ceratostomella</tp:taxon-name-part></tp:taxon-name></italic> sp. M.R. 2592, which has globose ascospores; however, this species lacks molecular data to confirm its placement in the genus. The key to identifying <italic><tp:taxon-name><tp:taxon-name-part taxon-name-part-type="genus" reg="Ceratostomella">Ceratostomella</tp:taxon-name-part></tp:taxon-name></italic> species was provided by <xref ref-type="bibr" rid="B61">Réblová (2006)</xref>. Table <xref ref-type="table" rid="T3">3</xref> displays morphological characteristics of <italic><tp:taxon-name><tp:taxon-name-part taxon-name-part-type="genus" reg="Ceratostomella">Ceratostomella</tp:taxon-name-part></tp:taxon-name></italic> species accepted in the genus.</p><table-wrap id="T3" position="float" orientation="portrait"><label>Table 3.</label><caption><p>Morphological characteristics of <italic><tp:taxon-name><tp:taxon-name-part taxon-name-part-type="genus" reg="Ceratostomella">Ceratostomella</tp:taxon-name-part></tp:taxon-name></italic> spp.</p></caption><table id="TID0ECBDK" rules="all"><tbody><tr><th rowspan="1" colspan="1">Taxon</th><th rowspan="1" colspan="1">Ascomata size*</th><th rowspan="1" colspan="1">Munk pores</th><th rowspan="1" colspan="1">Neck</th><th rowspan="1" colspan="1">Asci size</th><th rowspan="1" colspan="1">Ascospores size</th><th rowspan="1" colspan="1">Shape</th><th rowspan="1" colspan="1">Sample (<abbrev xmlns:xlink="http://www.w3.org/1999/xlink" xlink:title="GlobalFungi database" id="ABBRID0EBHDI" xlink:type="simple">GF</abbrev>)**</th><th rowspan="1" colspan="1">Ref.</th></tr><tr><td rowspan="1" colspan="1">
                      <italic>
                        <tp:taxon-name><tp:taxon-name-part taxon-name-part-type="genus" reg="Ceratostomella">C.</tp:taxon-name-part><tp:taxon-name-part taxon-name-part-type="species" reg="crypta">crypta</tp:taxon-name-part></tp:taxon-name>
                      </italic>
                    </td><td rowspan="1" colspan="1">350–500</td><td rowspan="1" colspan="1">No</td><td rowspan="1" colspan="1">sulcate</td><td rowspan="1" colspan="1">66–77(–81.5) × 7.5–9.5(–10)</td><td rowspan="1" colspan="1">8.5–11 × (4–)4.5–5.5</td><td rowspan="1" colspan="1">ellipsoidal, slightly apiculate</td><td rowspan="1" colspan="1">10</td><td rowspan="1" colspan="1">1</td></tr><tr><td rowspan="1" colspan="1">
                      <italic>
                        <tp:taxon-name><tp:taxon-name-part taxon-name-part-type="genus" reg="Ceratostomella">C.</tp:taxon-name-part><tp:taxon-name-part taxon-name-part-type="species" reg="cuspidata">cuspidata</tp:taxon-name-part></tp:taxon-name>
                      </italic>
                    </td><td rowspan="1" colspan="1">380–500</td><td rowspan="1" colspan="1">Yes</td><td rowspan="1" colspan="1">sulcate</td><td rowspan="1" colspan="1">21–30 × (5–)6–7</td><td rowspan="1" colspan="1">4–5 × 2–3</td><td rowspan="1" colspan="1">suballantoid to reniform</td><td rowspan="1" colspan="1">28</td><td rowspan="1" colspan="1">2</td></tr><tr><td rowspan="1" colspan="1">
                      <italic>
                        <tp:taxon-name><tp:taxon-name-part taxon-name-part-type="genus" reg="Ceratostomella">C.</tp:taxon-name-part><tp:taxon-name-part taxon-name-part-type="species" reg="melanospora">melanospora</tp:taxon-name-part></tp:taxon-name>
                      </italic>
                    </td><td rowspan="1" colspan="1">300–480</td><td rowspan="1" colspan="1">No</td><td rowspan="1" colspan="1">sulcate</td><td rowspan="1" colspan="1">63–78 × 6.5–8(–8.5)</td><td rowspan="1" colspan="1">(8–)8.5–10.5(–11) × 4–5</td><td rowspan="1" colspan="1">ellipsoidal, slightly apiculate</td><td rowspan="1" colspan="1">7</td><td rowspan="1" colspan="1">1</td></tr><tr><td rowspan="1" colspan="1">
                      <italic>
                        <tp:taxon-name><tp:taxon-name-part taxon-name-part-type="genus" reg="Ceratostomella">C.</tp:taxon-name-part><tp:taxon-name-part taxon-name-part-type="species" reg="novae-zelandiae">novae-zelandiae</tp:taxon-name-part></tp:taxon-name>
                      </italic>
                    </td><td rowspan="1" colspan="1">310–340</td><td rowspan="1" colspan="1">No</td><td rowspan="1" colspan="1">smooth</td><td rowspan="1" colspan="1">50–60(–65) × 7–8(–9)</td><td rowspan="1" colspan="1">7–8 × (3.5–)4–5</td><td rowspan="1" colspan="1">ellipsoidal, slightly apiculate</td><td rowspan="1" colspan="1">2</td><td rowspan="1" colspan="1">2</td></tr><tr><td rowspan="1" colspan="1">
                      <italic>
                        <tp:taxon-name><tp:taxon-name-part taxon-name-part-type="genus" reg="Ceratostomella">C.</tp:taxon-name-part><tp:taxon-name-part taxon-name-part-type="species" reg="pyrenaica">pyrenaica</tp:taxon-name-part></tp:taxon-name>
                      </italic>
                    </td><td rowspan="1" colspan="1">400–550</td><td rowspan="1" colspan="1">No</td><td rowspan="1" colspan="1">sulcate</td><td rowspan="1" colspan="1">(30–)33–40 × 5.5–7</td><td rowspan="1" colspan="1">7–9 × 3–4</td><td rowspan="1" colspan="1">ellipsoidal to oblong, slightly curved and apiculate</td><td rowspan="1" colspan="1">50</td><td rowspan="1" colspan="1">2</td></tr><tr><td rowspan="1" colspan="1">
                      <italic>
                        <tp:taxon-name><tp:taxon-name-part taxon-name-part-type="genus" reg="Ceratostomella">C.</tp:taxon-name-part><tp:taxon-name-part taxon-name-part-type="species" reg="rhynchophora">rhynchophora</tp:taxon-name-part></tp:taxon-name>
                      </italic>
                    </td><td rowspan="1" colspan="1">500–650</td><td rowspan="1" colspan="1">No</td><td rowspan="1" colspan="1">sulcate</td><td rowspan="1" colspan="1">(33–)35–44 × 7–8.5(–10)</td><td rowspan="1" colspan="1">6–7 × (3.5–)4–5</td><td rowspan="1" colspan="1">ellipsoidal, slightly apiculate, sometimes flattened on one side</td><td rowspan="1" colspan="1">
                      <abbrev xmlns:xlink="http://www.w3.org/1999/xlink" xlink:title="data not available" id="ABBRID0EAPDI" xlink:type="simple">n/a</abbrev>
                    </td><td rowspan="1" colspan="1">2</td></tr><tr><td rowspan="1" colspan="1">
                      <italic>
                        <tp:taxon-name><tp:taxon-name-part taxon-name-part-type="genus" reg="Ceratostomella">C.</tp:taxon-name-part><tp:taxon-name-part taxon-name-part-type="species" reg="rostrata">rostrata</tp:taxon-name-part></tp:taxon-name>
                      </italic>
                    </td><td rowspan="1" colspan="1">650–750</td><td rowspan="1" colspan="1">Yes</td><td rowspan="1" colspan="1">sulcate</td><td rowspan="1" colspan="1">(26–)30–39 × 5–6</td><td rowspan="1" colspan="1">4.5–6 × 1.5–2</td><td rowspan="1" colspan="1">allantoid to suballantoid</td><td rowspan="1" colspan="1">
                      <abbrev xmlns:xlink="http://www.w3.org/1999/xlink" xlink:title="data not available" id="ABBRID0ENQDI" xlink:type="simple">n/a</abbrev>
                    </td><td rowspan="1" colspan="1">2</td></tr><tr><td rowspan="1" colspan="1">
                      <italic>
                        <tp:taxon-name><tp:taxon-name-part taxon-name-part-type="genus" reg="Ceratostomella">C.</tp:taxon-name-part><tp:taxon-name-part taxon-name-part-type="species" reg="sordida">sordida</tp:taxon-name-part></tp:taxon-name>
                      </italic>
                    </td><td rowspan="1" colspan="1">490–550</td><td rowspan="1" colspan="1">Yes</td><td rowspan="1" colspan="1">sulcate</td><td rowspan="1" colspan="1">(58–)60–76(–81) × 7–10(–13)</td><td rowspan="1" colspan="1">9–12 × 4–6</td><td rowspan="1" colspan="1">ellipsoidal, slightly apiculate</td><td rowspan="1" colspan="1">126</td><td rowspan="1" colspan="1">2</td></tr></tbody></table><table-wrap-foot><fn><p>* Size of ascomata (diam), asci and ascospores is given in µm. **<abbrev xmlns:xlink="http://www.w3.org/1999/xlink" xlink:title="GlobalFungi database" id="ABBRID0EJSDI" xlink:type="simple">GF</abbrev> = GlobalFungi database; the number indicates the total number of samples with identical sequences detected in GlobalFungi. <abbrev xmlns:xlink="http://www.w3.org/1999/xlink" xlink:title="data not available" id="ABBRID0ENSDI" xlink:type="simple">n/a</abbrev> = data not available. References: 1 = This study; 2 = <xref ref-type="bibr" rid="B61">Réblová 2006</xref>.</p></fn></table-wrap-foot></table-wrap></tp:treatment-sec><ref-list><ref id="B11"><mixed-citation xmlns:xlink="http://www.w3.org/1999/xlink" xlink:type="simple"><person-group><name name-style="western"><surname>Clements</surname><given-names>FE</given-names></name><name name-style="western"><surname>Shear</surname><given-names>CL</given-names></name></person-group> (<year>1931</year>) <source>The genera of fungi.</source><publisher-name>HW Wilson</publisher-name>, <publisher-loc>New York</publisher-loc>, <size units="page">496 pp</size>.</mixed-citation></ref><ref id="B61"><mixed-citation xmlns:xlink="http://www.w3.org/1999/xlink" xlink:type="simple"><person-group><name name-style="western"><surname>Réblová</surname><given-names>M</given-names></name></person-group> (<year>2006</year>) <article-title>Molecular systematics of <italic><tp:taxon-name><tp:taxon-name-part taxon-name-part-type="genus">Ceratostomella</tp:taxon-name-part></tp:taxon-name></italic> sensu lato and morphologically similar fungi.</article-title><source>Mycologia</source><volume>98</volume>(<issue>1</issue>): <fpage>68</fpage>–<lpage>93</lpage>. <ext-link xlink:href="10.1080/15572536.2006.11832714" ext-link-type="doi" xlink:type="simple">https://doi.org/10.1080/15572536.2006.11832714</ext-link></mixed-citation></ref></ref-list></tp:taxon-treatment>
