# Supplementary material for: ﻿Re-evaluation of Ceratostomella and Xylomelasma with introduction of two new species (Sordariomycetes)
Source: MycoKeys. 2024 Nov 21;110:319–60. doi: 10.3897/mycokeys.110.136844 (PMC11605300; doi:10.3897/mycokeys.110.136844)
Supplement: XML Treatment for Ceratostomella crypta [file mycokeys.110.136844-treatment2.xml]

<!DOCTYPE tp:taxon-treatment
  PUBLIC "-//TaxonX//DTD Taxonomic Treatment Publishing DTD v0 20100105//EN" "tax-treatment-NSO.dtd">
<tp:taxon-treatment xmlns:tp="http://www.plazi.org/taxpub"><tp:treatment-meta><kwd-group><label>Taxon classification</label><kwd>
                <named-content content-type="kingdom">Fungi</named-content>
              </kwd><kwd>
                <named-content content-type="order">Boliniales</named-content>
              </kwd><kwd>
                <named-content content-type="family">Barbatosphaeriaceae</named-content>
              </kwd></kwd-group><mixed-citation publication-type="journal"><person-group><name><surname>Réblová</surname><given-names>Martina</given-names></name><name><surname>Nekvindová</surname><given-names>Jana</given-names></name><name><surname>Kolařík</surname><given-names>Miroslav</given-names></name><name><surname>Jurjević</surname><given-names>Željko</given-names></name><name><surname>Kolář</surname><given-names>Michal</given-names></name><name><surname>Hubka</surname><given-names>Vít</given-names></name></person-group><article-title>﻿Re-evaluation of <italic><tp:taxon-name><tp:taxon-name-part taxon-name-part-type="genus" reg="Ceratostomella">Ceratostomella</tp:taxon-name-part></tp:taxon-name></italic> and <italic><tp:taxon-name><tp:taxon-name-part taxon-name-part-type="genus" reg="Xylomelasma">Xylomelasma</tp:taxon-name-part></tp:taxon-name></italic> with introduction of two new species (<tp:taxon-name><tp:taxon-name-part taxon-name-part-type="class">Sordariomycetes</tp:taxon-name-part></tp:taxon-name>)</article-title><source>MycoKeys</source><day>21</day><month>11</month><year>2024</year><volume>110</volume><fpage>319</fpage><lpage>360</lpage><pub-id pub-id-type="doi">10.3897/mycokeys.110.136844</pub-id></mixed-citation></tp:treatment-meta><tp:nomenclature><label>﻿</label><tp:taxon-name>
              <object-id xmlns:xlink="http://www.w3.org/1999/xlink" content-type="arpha" xlink:type="simple">94D28FD8-3994-5DE7-BBC4-5F3040D2BCA0</object-id>
              <tp:taxon-name-part taxon-name-part-type="genus" reg="Ceratostomella">Ceratostomella</tp:taxon-name-part>
              <tp:taxon-name-part taxon-name-part-type="species" reg="crypta">crypta</tp:taxon-name-part>
              <object-id xmlns:xlink="http://www.w3.org/1999/xlink" content-type="mycobank" xlink:type="simple">855703</object-id>
            </tp:taxon-name><tp:taxon-authority>Réblová, Hubka &amp; Jurjević, sp. nov.</tp:taxon-authority><xref ref-type="fig" rid="F4">Figs 4</xref><xref ref-type="fig" rid="F5">, 5</xref><xref ref-type="fig" rid="F6">, 6</xref></tp:nomenclature><tp:treatment-sec sec-type="etymology" id="SECID0EWUDI"><title>Etymology.</title><p><italic><tp:taxon-name><tp:taxon-name-part taxon-name-part-type="genus" reg="Cryptus">Cryptus</tp:taxon-name-part></tp:taxon-name></italic> (Latin) meaning hidden, secret; referring to cryptic nature of this species, which is morphologically indistinguishable from <italic><tp:taxon-name><tp:taxon-name-part taxon-name-part-type="genus" reg="Ceratostomella">C.</tp:taxon-name-part><tp:taxon-name-part taxon-name-part-type="species" reg="melanospora">melanospora</tp:taxon-name-part></tp:taxon-name></italic> and <italic><tp:taxon-name><tp:taxon-name-part taxon-name-part-type="genus" reg="Ceratostomella">C.</tp:taxon-name-part><tp:taxon-name-part taxon-name-part-type="species" reg="sordida">sordida</tp:taxon-name-part></tp:taxon-name></italic>.</p></tp:treatment-sec><tp:treatment-sec sec-type="material" id="SECID0ECWDI"><title>Type.</title><p>Czech Republic • South Moravian Region, Břeclav district, obora Soutok near Lanžhot; on decaying deciduous wood; 23 Oct 2004; M. Réblová M.R. 2911 (holotype <named-content xmlns:xlink="http://www.w3.org/1999/xlink" content-type="dwc:institutional_code" xlink:title="Fungarium of the Institute of Botany CAS" xlink:href="http://grbio.org/institution/institute-botany-academy-sciences" xlink:type="simple">PRA</named-content>-21820!, ex-type culture <abbrev xmlns:xlink="http://www.w3.org/1999/xlink" content-type="institution" xlink:title="Westerdijk Fungal Biodiversity Institute" id="ABBRID0ENWDI" xlink:type="simple">CBS</abbrev> 131683).</p></tp:treatment-sec><tp:treatment-sec sec-type="description" id="SECID0ESWDI"><title>Description.</title><p><bold><italic>Sexual morph</italic>.</bold> Ascomata non-stromatic, grouped, immersed with only necks protruding, sometimes partially erumpent with bases semi-immersed. Venter 350–500 µm diam, subglobose, upright, dark brown to black, with sparse brown, septate, slightly flexuous hairs 3.5–4.5 µm wide sparsely covering the sides and bottom. Neck 100–120 µm wide, up to 860 µm long, central, cylindrical, upright, tapering at the top, sulcate along the upper half or the whole length. Ostiole periphysate. Ascomatal wall fragile to leathery, 51–72(−82) µm thick, two-layered. Outer layer consisting of thick-walled, dark brown, polyhedral cells with opaque walls of textura prismatica, with several cells forming the external crustose layer ca. 9–14 µm thick, cells tend to be more flattened and paler towards the interior. Inner layer consists of several rows of thin-walled, hyaline, flattened cells. Paraphyses abundant, longer than the asci, becoming partially disintegrated with age, septate, slightly constricted at the septa, hyaline, 5–9.5 µm wide, wider near the base, tapering to ca. 3.5 µm. Asci 66–77(–81.5) × 7.5–9.5(–10) µm (mean ± <abbrev xmlns:xlink="http://www.w3.org/1999/xlink" xlink:title="standard deviation" id="ABBRID0EPXDI" xlink:type="simple">SD</abbrev> = 74.9 ± 4.4 × 8.7 ± 0.8 μm), 57.5–71.5(–86) µm (mean ± <abbrev xmlns:xlink="http://www.w3.org/1999/xlink" xlink:title="standard deviation" id="ABBRID0ETXDI" xlink:type="simple">SD</abbrev> = 65.8 ± 2.6 μm) long in the sporiferous part; asci containing mostly collapsed ascospores are generally smaller in size 61–71.5(–74) × 7–8.5 µm (mean ± <abbrev xmlns:xlink="http://www.w3.org/1999/xlink" xlink:title="standard deviation" id="ABBRID0EXXDI" xlink:type="simple">SD</abbrev> = 66.4 ± 2.9 × 7.8 ± 0.6 μm), 50.5–59 µm (mean ± <abbrev xmlns:xlink="http://www.w3.org/1999/xlink" xlink:title="standard deviation" id="ABBRID0E2XDI" xlink:type="simple">SD</abbrev> = 54.3 ± 3.5 μm) long in the sporiferous part, broadly rounded to truncate at the apex, cylindrical, with a short tapering stipe, apical annulus non-amyloid, 2.5 µm wide, 1–1.5 µm high, 8-spored. Ascospores 8.5–11 × (4–)4.5–5.5 µm (mean ± <abbrev xmlns:xlink="http://www.w3.org/1999/xlink" xlink:title="standard deviation" id="ABBRID0E6XDI" xlink:type="simple">SD</abbrev> = 9.5 ± 0.7 × 5 ± 0.3 μm), ellipsoidal, slightly apiculate at both ends, brown, aseptate, smooth, with an inconspicuous germ pore at one or both ends, sometimes with one oil drop, often collapsing, obliquely uniseriate or partially overlapping within the ascus. <bold><italic>Asexual morph</italic>.</bold> Unknown.</p></tp:treatment-sec><tp:treatment-sec sec-type="description" id="SECID0EHYDI"><title>Characteristics in culture</title><p><bold>(after 2/4 wk at 23 °C).</bold> On <abbrev xmlns:xlink="http://www.w3.org/1999/xlink" xlink:title="cornmeal dextrose agar" id="ABBRID0EPYDI" xlink:type="simple">CMD</abbrev> colonies 70–72 mm/mycelium fully covered the plate, circular, flat, margin effuse to fimbriate with a sparse growth, cobwebby, grey-brown, reverse of the same colour. On MLA colonies 50–51 mm diam/mycelium fully covered the plate, margin entire to fimbriate, circular, flat, margin entire, lanose, olivaceous grey, reverse dark olivaceous brown. On <abbrev xmlns:xlink="http://www.w3.org/1999/xlink" xlink:title="oatmeal agar" id="ABBRID0ETYDI" xlink:type="simple">OA</abbrev> colonies 83–85 mm diam/mycelium fully covered the plate, circular, margin entire to fimbriate, lanose, olivaceous grey, reverse dark brown. On <abbrev xmlns:xlink="http://www.w3.org/1999/xlink" xlink:title="potato-carrot agar" id="ABBRID0EXYDI" xlink:type="simple">PCA</abbrev> colonies 62–64 mm diam/mycelium fully covered the plate, circular, flat, margin diffuse, cobwebby, grey-brown, reverse dark brown. Sporulation was absent on all media.</p><p>Temperature dependent growth at 30, 35, 37, 41 °C was assessed as colony diam on <abbrev xmlns:xlink="http://www.w3.org/1999/xlink" xlink:title="malt extract agar" id="ABBRID0E4YDI" xlink:type="simple">MEA</abbrev>, <abbrev xmlns:xlink="http://www.w3.org/1999/xlink" xlink:title="potato-dextrose agar" id="ABBRID0EBZDI" xlink:type="simple">PDA</abbrev>, and <abbrev xmlns:xlink="http://www.w3.org/1999/xlink" xlink:title="oatmeal agar" id="ABBRID0EOZDI" xlink:type="simple">OA</abbrev>, respectively, after a period of two weeks: 30 °C &gt;90 mm/&gt;90 mm/&gt;90 mm, 35 °C &gt;90 mm/&gt;90 mm/&gt;90 mm, 37 °C &gt;90 mm/&gt;90 mm/&gt;90 mm, 41 °C 46–48 mm/40–41 mm/26–27 mm.</p><p>On <abbrev xmlns:xlink="http://www.w3.org/1999/xlink" xlink:title="Modified cellulose agar" id="ABBRID0EUZDI" xlink:type="simple">MCA</abbrev>, colonies are effuse, with commonly submerged subhyaline hyphae that later become vein-like, ranging in colour from brown to dark olivaceous brown, 3–7 µm in diameter, smooth and septate, with occasional tuberose formations. These hyphae often branch to form monilioid hyphae composed of thick-walled cells, varying in shape from nearly rectangular to subglobose. Branching of monilioid hyphae often occurs at right angles, coiling hyphae are also present.</p></tp:treatment-sec><tp:treatment-sec sec-type="material" id="SECID0EB1DI"><title>Additional specimens examined.</title><p>Czech Republic • South Moravian Region: Břeclav district, obora Soutok near Lanžhot; on decaying deciduous wood; 23 Oct 2004; M. Réblová M.R. 2916 (<named-content xmlns:xlink="http://www.w3.org/1999/xlink" content-type="dwc:institutional_code" xlink:title="Fungarium of the Institute of Botany CAS" xlink:href="http://grbio.org/institution/institute-botany-academy-sciences" xlink:type="simple">PRA</named-content>-21821, culture <abbrev xmlns:xlink="http://www.w3.org/1999/xlink" content-type="institution" xlink:title="Westerdijk Fungal Biodiversity Institute" id="ABBRID0EM1DI" xlink:type="simple">CBS</abbrev> 131684). USA • South Carolina: swab from generating station; Jul 2014; Ž. Jurjević 2471 (culture <abbrev xmlns:xlink="http://www.w3.org/1999/xlink" content-type="institution" xlink:title="Culture Collection of Fungi" id="ABBRID0ER1DI" xlink:type="simple">CCF</abbrev> 5710 = <abbrev xmlns:xlink="http://www.w3.org/1999/xlink" content-type="institution" xlink:title="Westerdijk Fungal Biodiversity Institute" id="ABBRID0EW1DI" xlink:type="simple">CBS</abbrev> 142809).</p></tp:treatment-sec><tp:treatment-sec sec-type="habitat" id="SECID0E21DI"><title>Habitat and geographical distribution.</title><p>Saprobe on decaying deciduous wood in the Czech Republic; it was also isolated from a swab from generating station in the USA (South Carolina). According to GlobalFungi, the species is distributed predominantly in the temperate region of the Northern Hemisphere. Identical sequences were found in 10 samples isolated from air, sediment, soil, and water in various habitats including cropland, forest, shrubland, wetland, anthropogenic, and aquatic environments in the USA (California, Louisiana, North Carolina, and Tennessee).</p></tp:treatment-sec><tp:treatment-sec sec-type="notes" id="SECID0EG3DI"><title>Notes.</title><p>Distinguishing <italic><tp:taxon-name><tp:taxon-name-part taxon-name-part-type="genus" reg="Ceratostomella">C.</tp:taxon-name-part><tp:taxon-name-part taxon-name-part-type="species" reg="crypta">crypta</tp:taxon-name-part></tp:taxon-name></italic> from other species within the <italic><tp:taxon-name><tp:taxon-name-part taxon-name-part-type="genus" reg="Ceratostomella">C.</tp:taxon-name-part><tp:taxon-name-part taxon-name-part-type="species" reg="sordida">sordida</tp:taxon-name-part></tp:taxon-name></italic> complex presents significant challenges. Nonetheless, <italic><tp:taxon-name><tp:taxon-name-part taxon-name-part-type="genus" reg="Ceratostomella">C.</tp:taxon-name-part><tp:taxon-name-part taxon-name-part-type="species" reg="crypta">crypta</tp:taxon-name-part></tp:taxon-name></italic> can be reliably differentiated through analysis of ITS, <italic>rpb2</italic>, and <italic>tef1-α</italic> sequences. Moreover, <italic>in vitro</italic> observations revealed that <italic><tp:taxon-name><tp:taxon-name-part taxon-name-part-type="genus" reg="Ceratostomella">C.</tp:taxon-name-part><tp:taxon-name-part taxon-name-part-type="species" reg="crypta">crypta</tp:taxon-name-part></tp:taxon-name></italic> demonstrates the highest growth rate within its species complex (Fig. <xref ref-type="fig" rid="F5">5</xref>). It is worth noting that <italic><tp:taxon-name><tp:taxon-name-part taxon-name-part-type="genus" reg="Ceratostomella">C.</tp:taxon-name-part><tp:taxon-name-part taxon-name-part-type="species" reg="crypta">crypta</tp:taxon-name-part></tp:taxon-name></italic> is unique as its mycelium completely colonizes culture plates within a two-week period when cultivated on <abbrev xmlns:xlink="http://www.w3.org/1999/xlink" xlink:title="malt extract agar" id="ABBRID0EW5DI" xlink:type="simple">MEA</abbrev> and <abbrev xmlns:xlink="http://www.w3.org/1999/xlink" xlink:title="potato-dextrose agar" id="ABBRID0ED6DI" xlink:type="simple">PDA</abbrev>, and within a four-week period when cultivated on <abbrev xmlns:xlink="http://www.w3.org/1999/xlink" xlink:title="cornmeal dextrose agar" id="ABBRID0EQ6DI" xlink:type="simple">CMD</abbrev>, MLA, and <abbrev xmlns:xlink="http://www.w3.org/1999/xlink" xlink:title="potato-carrot agar" id="ABBRID0E46DI" xlink:type="simple">PCA</abbrev> media at 23 °C compared to <italic><tp:taxon-name><tp:taxon-name-part taxon-name-part-type="genus" reg="Ceratostomella">C.</tp:taxon-name-part><tp:taxon-name-part taxon-name-part-type="species" reg="melanospora">melanospora</tp:taxon-name-part></tp:taxon-name></italic> and <italic><tp:taxon-name><tp:taxon-name-part taxon-name-part-type="genus" reg="Ceratostomella">C.</tp:taxon-name-part><tp:taxon-name-part taxon-name-part-type="species" reg="sordida">sordida</tp:taxon-name-part></tp:taxon-name></italic>. In addition, <italic><tp:taxon-name><tp:taxon-name-part taxon-name-part-type="genus" reg="Ceratostomella">C.</tp:taxon-name-part><tp:taxon-name-part taxon-name-part-type="species" reg="crypta">crypta</tp:taxon-name-part></tp:taxon-name></italic> grows well at 37 °C and exhibits a growth also at 41 °C (Fig. <xref ref-type="fig" rid="F6">6</xref>). The mycelium of <italic><tp:taxon-name><tp:taxon-name-part taxon-name-part-type="genus" reg="Ceratostomella">Ceratostomella</tp:taxon-name-part></tp:taxon-name></italic> spp. <italic>in vitro</italic> is pigmented and remains sterile. In <italic><tp:taxon-name><tp:taxon-name-part taxon-name-part-type="genus" reg="Ceratostomella">C.</tp:taxon-name-part><tp:taxon-name-part taxon-name-part-type="species" reg="crypta">crypta</tp:taxon-name-part></tp:taxon-name></italic>, we observed monilioid hyphae, either branched or unbranched, growing from the septate hyphae. On <abbrev xmlns:xlink="http://www.w3.org/1999/xlink" xlink:title="malt extract agar" id="ABBRID0EWCAK" xlink:type="simple">MEA</abbrev> and <abbrev xmlns:xlink="http://www.w3.org/1999/xlink" xlink:title="Modified cellulose agar" id="ABBRID0EDDAK" xlink:type="simple">MCA</abbrev>, monilioid hyphae are more dominant compared to those on <abbrev xmlns:xlink="http://www.w3.org/1999/xlink" xlink:title="potato-dextrose agar" id="ABBRID0EHDAK" xlink:type="simple">PDA</abbrev>. Occasionally, these hyphae appear tuberose (budding-like), a feature that becomes more pronounced with age (Fig. <xref ref-type="fig" rid="F6">6F</xref>).</p><p><italic><tp:taxon-name><tp:taxon-name-part taxon-name-part-type="genus" reg="Ceratostomella">Ceratostomella</tp:taxon-name-part><tp:taxon-name-part taxon-name-part-type="species" reg="crypta">crypta</tp:taxon-name-part></tp:taxon-name></italic> is represented by three isolates in our phylogeny. Two strains that were isolated from ascospores originate from the same locality in the Czech Republic, while the third is from the USA and is only known in its asexual state. In the Czech specimens, ascospores were observed either strongly collapsed within the asci (<abbrev xmlns:xlink="http://www.w3.org/1999/xlink" content-type="institution" xlink:title="Westerdijk Fungal Biodiversity Institute" id="ABBRID0EFEAK" xlink:type="simple">CBS</abbrev> 131683, Fig. <xref ref-type="fig" rid="F4">4G–K</xref>) or mostly retaining their full shape (<abbrev xmlns:xlink="http://www.w3.org/1999/xlink" content-type="institution" xlink:title="Westerdijk Fungal Biodiversity Institute" id="ABBRID0EOEAK" xlink:type="simple">CBS</abbrev> 131684, Fig. <xref ref-type="fig" rid="F4">4E, F</xref>) after rehydration, considerably impacting the ascus size. In the closely related species, such as <italic><tp:taxon-name><tp:taxon-name-part taxon-name-part-type="genus" reg="Ceratostomella">C.</tp:taxon-name-part><tp:taxon-name-part taxon-name-part-type="species" reg="melanospora">melanospora</tp:taxon-name-part></tp:taxon-name></italic> and <italic><tp:taxon-name><tp:taxon-name-part taxon-name-part-type="genus" reg="Ceratostomella">C.</tp:taxon-name-part><tp:taxon-name-part taxon-name-part-type="species" reg="sordida">sordida</tp:taxon-name-part></tp:taxon-name></italic>, the difference in ascus size is less pronounced based on ascospore shape.</p><fig id="F4" position="float" orientation="portrait"><object-id xmlns:xlink="http://www.w3.org/1999/xlink" content-type="doi" xlink:type="simple">10.3897/mycokeys.110.136844.figure4</object-id><object-id xmlns:xlink="http://www.w3.org/1999/xlink" content-type="arpha" xlink:type="simple">ED95E0D5-EED8-52EC-8B8A-FC6F89818601</object-id><label>Figure 4.</label><caption><p><italic><tp:taxon-name><tp:taxon-name-part taxon-name-part-type="genus" reg="Ceratostomella">Ceratostomella</tp:taxon-name-part><tp:taxon-name-part taxon-name-part-type="species" reg="crypta">crypta</tp:taxon-name-part></tp:taxon-name></italic> (<bold>A−N</bold> from holotype <named-content xmlns:xlink="http://www.w3.org/1999/xlink" content-type="dwc:institutional_code" xlink:title="Fungarium of the Institute of Botany CAS" xlink:href="http://grbio.org/institution/institute-botany-academy-sciences" xlink:type="simple">PRA</named-content>-21820 <bold>O</bold> from ex-type strain <abbrev xmlns:xlink="http://www.w3.org/1999/xlink" content-type="institution" xlink:title="Westerdijk Fungal Biodiversity Institute" id="ABBRID0ESGAK" xlink:type="simple">CBS</abbrev> 131683) <bold>A, B</bold> ascomata <bold>C</bold> a longitudinal section of the ascomatal wall <bold>D</bold> asci with paraphyses and ascogenous cells <bold>E−K</bold> asci with ascospores <bold>L, M</bold> paraphyses <bold>N</bold> ascospores <bold>O</bold> colony morphology at 23 °C after 4 weeks on <abbrev xmlns:xlink="http://www.w3.org/1999/xlink" xlink:title="cornmeal dextrose agar" id="ABBRID0EOHAK" xlink:type="simple">CMD</abbrev>, MLA, <abbrev xmlns:xlink="http://www.w3.org/1999/xlink" xlink:title="oatmeal agar" id="ABBRID0ESHAK" xlink:type="simple">OA</abbrev> and <abbrev xmlns:xlink="http://www.w3.org/1999/xlink" xlink:title="potato-carrot agar" id="ABBRID0E6HAK" xlink:type="simple">PCA</abbrev> (from left to right). Images: on natural substrate (<bold>A−N</bold>). Scale bars: 500 μm (<bold>A, B</bold>); 20 μm (<bold>C, D, L, M</bold>); 10 μm (<bold>E−K, N</bold>); 1 cm (<bold>O</bold>).</p></caption><graphic xmlns:xlink="http://www.w3.org/1999/xlink" xlink:href="mycokeys-110-319-g004.jpg" position="float" orientation="portrait" xlink:type="simple" id="oo_1179940.jpg"><uri content-type="original_file" xlink:type="simple">https://binary.pensoft.net/fig/1179940</uri></graphic></fig><fig id="F5" position="float" orientation="portrait"><object-id xmlns:xlink="http://www.w3.org/1999/xlink" content-type="doi" xlink:type="simple">10.3897/mycokeys.110.136844.figure5</object-id><object-id xmlns:xlink="http://www.w3.org/1999/xlink" content-type="arpha" xlink:type="simple">A81FBB96-16AD-5A0B-B5CB-EA88491FA49D</object-id><label>Figure 5.</label><caption><p>Growth rates <italic>in vitro</italic> of <italic><tp:taxon-name><tp:taxon-name-part taxon-name-part-type="genus" reg="Ceratostomella">Ceratostomella</tp:taxon-name-part></tp:taxon-name></italic> spp. <bold>A</bold><italic><tp:taxon-name><tp:taxon-name-part taxon-name-part-type="genus" reg="Ceratostomella">C.</tp:taxon-name-part><tp:taxon-name-part taxon-name-part-type="species" reg="crypta">crypta</tp:taxon-name-part></tp:taxon-name></italic><abbrev xmlns:xlink="http://www.w3.org/1999/xlink" content-type="institution" xlink:title="Westerdijk Fungal Biodiversity Institute" id="ABBRID0EQJAK" xlink:type="simple">CBS</abbrev> 131683 <bold>B</bold><italic><tp:taxon-name><tp:taxon-name-part taxon-name-part-type="genus" reg="Ceratostomella">C.</tp:taxon-name-part><tp:taxon-name-part taxon-name-part-type="species" reg="sordida">sordida</tp:taxon-name-part></tp:taxon-name></italic><abbrev xmlns:xlink="http://www.w3.org/1999/xlink" content-type="institution" xlink:title="Westerdijk Fungal Biodiversity Institute" id="ABBRID0ECKAK" xlink:type="simple">CBS</abbrev> 116000 <bold>C</bold><italic><tp:taxon-name><tp:taxon-name-part taxon-name-part-type="genus" reg="Ceratostomella">C.</tp:taxon-name-part><tp:taxon-name-part taxon-name-part-type="species" reg="melanospora">melanospora</tp:taxon-name-part></tp:taxon-name></italic><abbrev xmlns:xlink="http://www.w3.org/1999/xlink" content-type="institution" xlink:title="Westerdijk Fungal Biodiversity Institute" id="ABBRID0EUKAK" xlink:type="simple">CBS</abbrev> 147993. Colonies on <abbrev xmlns:xlink="http://www.w3.org/1999/xlink" xlink:title="cornmeal dextrose agar" id="ABBRID0EZKAK" xlink:type="simple">CMD</abbrev>, MLA, <abbrev xmlns:xlink="http://www.w3.org/1999/xlink" xlink:title="oatmeal agar" id="ABBRID0E4KAK" xlink:type="simple">OA</abbrev> and <abbrev xmlns:xlink="http://www.w3.org/1999/xlink" xlink:title="potato-carrot agar" id="ABBRID0EKLAK" xlink:type="simple">PCA</abbrev> (from left to right) after two weeks. Scale bar: 1 cm.</p></caption><graphic xmlns:xlink="http://www.w3.org/1999/xlink" xlink:href="mycokeys-110-319-g005.jpg" position="float" orientation="portrait" xlink:type="simple" id="oo_1179941.jpg"><uri content-type="original_file" xlink:type="simple">https://binary.pensoft.net/fig/1179941</uri></graphic></fig><fig id="F6" position="float" orientation="portrait"><object-id xmlns:xlink="http://www.w3.org/1999/xlink" content-type="doi" xlink:type="simple">10.3897/mycokeys.110.136844.figure6</object-id><object-id xmlns:xlink="http://www.w3.org/1999/xlink" content-type="arpha" xlink:type="simple">10E6460D-5043-595F-8249-ED82E2ACF4CF</object-id><label>Figure 6.</label><caption><p><italic><tp:taxon-name><tp:taxon-name-part taxon-name-part-type="genus" reg="Ceratostomella">Ceratostomella</tp:taxon-name-part><tp:taxon-name-part taxon-name-part-type="species" reg="crypta">crypta</tp:taxon-name-part></tp:taxon-name></italic> (<abbrev xmlns:xlink="http://www.w3.org/1999/xlink" content-type="institution" xlink:title="Culture Collection of Fungi" id="ABBRID0EGMAK" xlink:type="simple">CCF</abbrev> 5710) <bold>A</bold> colony morphology at 37 °C after 2 weeks on <abbrev xmlns:xlink="http://www.w3.org/1999/xlink" xlink:title="Modified cellulose agar" id="ABBRID0ENMAK" xlink:type="simple">MCA</abbrev>, <abbrev xmlns:xlink="http://www.w3.org/1999/xlink" xlink:title="malt extract agar" id="ABBRID0ERMAK" xlink:type="simple">MEA</abbrev>, <abbrev xmlns:xlink="http://www.w3.org/1999/xlink" xlink:title="oatmeal agar" id="ABBRID0EVMAK" xlink:type="simple">OA</abbrev> and <abbrev xmlns:xlink="http://www.w3.org/1999/xlink" xlink:title="potato-dextrose agar" id="ABBRID0ECNAK" xlink:type="simple">PDA</abbrev> (from left to right) <bold>B, D–F</bold> pigmented monilioid hyphae on CA. <bold>C</bold> monilioid hyphae on <abbrev xmlns:xlink="http://www.w3.org/1999/xlink" xlink:title="malt extract agar" id="ABBRID0EKNAK" xlink:type="simple">MEA</abbrev>. Scale bars: 1 cm (<bold>A</bold>); 10 μm (<bold>B–F</bold>).</p></caption><graphic xmlns:xlink="http://www.w3.org/1999/xlink" xlink:href="mycokeys-110-319-g006.jpg" position="float" orientation="portrait" xlink:type="simple" id="oo_1179942.jpg"><uri content-type="original_file" xlink:type="simple">https://binary.pensoft.net/fig/1179942</uri></graphic></fig></tp:treatment-sec></tp:taxon-treatment>
