# Supplementary material for: ﻿Re-evaluation of Ceratostomella and Xylomelasma with introduction of two new species (Sordariomycetes)
Source: MycoKeys. 2024 Nov 21;110:319–60. doi: 10.3897/mycokeys.110.136844 (PMC11605300; doi:10.3897/mycokeys.110.136844)
Supplement: XML Treatment for Ceratostomella cuspidata [file mycokeys.110.136844-treatment3.xml]

<!DOCTYPE tp:taxon-treatment
  PUBLIC "-//TaxonX//DTD Taxonomic Treatment Publishing DTD v0 20100105//EN" "tax-treatment-NSO.dtd">
<tp:taxon-treatment xmlns:tp="http://www.plazi.org/taxpub"><tp:treatment-meta><kwd-group><label>Taxon classification</label><kwd>
                <named-content content-type="kingdom">Fungi</named-content>
              </kwd><kwd>
                <named-content content-type="order">Boliniales</named-content>
              </kwd><kwd>
                <named-content content-type="family">Barbatosphaeriaceae</named-content>
              </kwd></kwd-group><mixed-citation publication-type="journal"><person-group><name><surname>Réblová</surname><given-names>Martina</given-names></name><name><surname>Nekvindová</surname><given-names>Jana</given-names></name><name><surname>Kolařík</surname><given-names>Miroslav</given-names></name><name><surname>Jurjević</surname><given-names>Željko</given-names></name><name><surname>Kolář</surname><given-names>Michal</given-names></name><name><surname>Hubka</surname><given-names>Vít</given-names></name></person-group><article-title>﻿Re-evaluation of <italic><tp:taxon-name><tp:taxon-name-part taxon-name-part-type="genus" reg="Ceratostomella">Ceratostomella</tp:taxon-name-part></tp:taxon-name></italic> and <italic><tp:taxon-name><tp:taxon-name-part taxon-name-part-type="genus" reg="Xylomelasma">Xylomelasma</tp:taxon-name-part></tp:taxon-name></italic> with introduction of two new species (<tp:taxon-name><tp:taxon-name-part taxon-name-part-type="class">Sordariomycetes</tp:taxon-name-part></tp:taxon-name>)</article-title><source>MycoKeys</source><day>21</day><month>11</month><year>2024</year><volume>110</volume><fpage>319</fpage><lpage>360</lpage><pub-id pub-id-type="doi">10.3897/mycokeys.110.136844</pub-id></mixed-citation></tp:treatment-meta><tp:nomenclature><label>﻿</label><tp:taxon-name>
              <object-id xmlns:xlink="http://www.w3.org/1999/xlink" content-type="arpha" xlink:type="simple">14FD68CA-3CC7-5F18-AC76-28215F4B8B80</object-id>
              <tp:taxon-name-part taxon-name-part-type="genus" reg="Ceratostomella">Ceratostomella</tp:taxon-name-part>
              <tp:taxon-name-part taxon-name-part-type="species" reg="cuspidata">cuspidata</tp:taxon-name-part>
            </tp:taxon-name><tp:taxon-authority>(Fr.) Réblová, Mycologia 98: 77. 2006.</tp:taxon-authority><tp:nomenclature-citation-list><tp:nomenclature-citation><tp:taxon-name>
                  <tp:taxon-name-part taxon-name-part-type="genus" reg="Sphaeria">Sphaeria</tp:taxon-name-part>
                  <tp:taxon-name-part taxon-name-part-type="species" reg="cuspidata">cuspidata</tp:taxon-name-part>
                </tp:taxon-name><comment>Fr., Syst. Mycol. 2: 220. 1823. Basionym.</comment></tp:nomenclature-citation><tp:nomenclature-citation><tp:taxon-name>
                  <tp:taxon-name-part taxon-name-part-type="genus" reg="Ceratostoma"/>
                  <tp:taxon-name-part taxon-name-part-type="species" reg="cuspidatum"/>
                </tp:taxon-name><comment>≡ <tp:taxon-name><tp:taxon-name-part taxon-name-part-type="genus" reg="Ceratostoma">Ceratostoma</tp:taxon-name-part><tp:taxon-name-part taxon-name-part-type="species" reg="cuspidatum">cuspidatum</tp:taxon-name-part></tp:taxon-name> (Fr.) Sacc., Syll. Fung. 1: 474. 1882. </comment></tp:nomenclature-citation></tp:nomenclature-citation-list></tp:nomenclature><tp:treatment-sec sec-type="description" id="SECID0EVPAK"><title>Description.</title><p>See <xref ref-type="bibr" rid="B61">Réblová (2006)</xref>.</p></tp:treatment-sec><tp:treatment-sec sec-type="material" id="SECID0E6PAK"><title>Specimens examined.</title><p>Belgium • Locality and date unknown; B. Declerque (IFBL 57.31, culture no longer viable). New Zealand • West Coast Region, Westland District, Mount Aspiring National Park, Makarora Bush Walk, 500 m N of NP Headquarters in Makarora; decaying wood of <italic><tp:taxon-name><tp:taxon-name-part taxon-name-part-type="genus" reg="Nothofagus">Nothofagus</tp:taxon-name-part></tp:taxon-name></italic> sp.; 30 Mar 2005; M. Réblová M.R. 2964/NZ 629 (<abbrev xmlns:xlink="http://www.w3.org/1999/xlink" content-type="institution" xlink:title="New Zealand Fungarium" id="ABBRID0EVQAK" xlink:type="simple">PDD</abbrev> 123700, culture ICMP 17629).</p></tp:treatment-sec><tp:treatment-sec sec-type="habitat" id="SECID0E1QAK"><title>Habitat and geographical distribution.</title><p>Saprobe on decaying wood of <italic><tp:taxon-name><tp:taxon-name-part taxon-name-part-type="genus" reg="Nothofagus">Nothofagus</tp:taxon-name-part></tp:taxon-name></italic> sp., <italic><tp:taxon-name><tp:taxon-name-part taxon-name-part-type="genus" reg="Quercus">Quercus</tp:taxon-name-part></tp:taxon-name></italic> sp., and other unidentified hosts, known in the Czech Republic, New Zealand, Norway and Sweden (<xref ref-type="bibr" rid="B22">Fries 1823</xref>; <xref ref-type="bibr" rid="B61">Réblová 2006</xref>; MyCoPortal). According to GlobalFungi, <italic><tp:taxon-name><tp:taxon-name-part taxon-name-part-type="genus" reg="Ceratostomella">C.</tp:taxon-name-part><tp:taxon-name-part taxon-name-part-type="species" reg="cuspidata">cuspidata</tp:taxon-name-part></tp:taxon-name></italic> is distributed in temperate and subtropical regions in both the Northern and Southern Hemispheres. Identical sequences were found in 28 samples isolated from air and soil in forest and anthropogenic habitats, and occasionally in croplands, grasslands, and shrublands biomes in Australia, Indonesia and New Zealand. The environmental data suggest that <italic><tp:taxon-name><tp:taxon-name-part taxon-name-part-type="genus" reg="Ceratostomella">C.</tp:taxon-name-part><tp:taxon-name-part taxon-name-part-type="species" reg="cuspidata">cuspidata</tp:taxon-name-part></tp:taxon-name></italic> is especially widespread in Australasia.</p></tp:treatment-sec><tp:treatment-sec sec-type="notes" id="SECID0EHVAK"><title>Notes.</title><p>In our phylogeny, the species is represented by two isolates from Belgium and New Zealand. <italic><tp:taxon-name><tp:taxon-name-part taxon-name-part-type="genus" reg="Ceratostomella">Ceratostomella</tp:taxon-name-part><tp:taxon-name-part taxon-name-part-type="species" reg="cuspidata">cuspidata</tp:taxon-name-part></tp:taxon-name></italic> is well distinguishable from other species by its suballantoid to reniform ascospores, often flattened on one side, measuring 4–5 × 2–3 µm (<xref ref-type="bibr" rid="B61">Réblová 2006</xref>). The ascospores are arranged in a fascicle or they are 2–3-seriate in the sporiferous part of the ascus. <italic><tp:taxon-name><tp:taxon-name-part taxon-name-part-type="genus" reg="Ceratostomella">Ceratostomella</tp:taxon-name-part><tp:taxon-name-part taxon-name-part-type="species" reg="rostrata">rostrata</tp:taxon-name-part></tp:taxon-name></italic> closely resembles <italic><tp:taxon-name><tp:taxon-name-part taxon-name-part-type="genus" reg="Ceratostomella">C.</tp:taxon-name-part><tp:taxon-name-part taxon-name-part-type="species" reg="cuspidata">cuspidata</tp:taxon-name-part></tp:taxon-name></italic> but stands out due to its larger ascomata and narrower allantoid to suballantoid ascospores.</p></tp:treatment-sec><ref-list><ref id="B61"><mixed-citation xmlns:xlink="http://www.w3.org/1999/xlink" xlink:type="simple"><person-group><name name-style="western"><surname>Réblová</surname><given-names>M</given-names></name></person-group> (<year>2006</year>) <article-title>Molecular systematics of <italic><tp:taxon-name><tp:taxon-name-part taxon-name-part-type="genus">Ceratostomella</tp:taxon-name-part></tp:taxon-name></italic> sensu lato and morphologically similar fungi.</article-title><source>Mycologia</source><volume>98</volume>(<issue>1</issue>): <fpage>68</fpage>–<lpage>93</lpage>. <ext-link xlink:href="10.1080/15572536.2006.11832714" ext-link-type="doi" xlink:type="simple">https://doi.org/10.1080/15572536.2006.11832714</ext-link></mixed-citation></ref><ref id="B22"><mixed-citation xmlns:xlink="http://www.w3.org/1999/xlink" xlink:type="simple"><person-group><name name-style="western"><surname>Fries</surname><given-names>EM</given-names></name></person-group> (<year>1823</year>) Systema Mycologicum 2(2): 275–620.</mixed-citation></ref></ref-list></tp:taxon-treatment>
