# Supplementary material for: ﻿Re-evaluation of Ceratostomella and Xylomelasma with introduction of two new species (Sordariomycetes)
Source: MycoKeys. 2024 Nov 21;110:319–60. doi: 10.3897/mycokeys.110.136844 (PMC11605300; doi:10.3897/mycokeys.110.136844)
Supplement: XML Treatment for Ceratostomella novae-zelandiae [file mycokeys.110.136844-treatment5.xml]

<!DOCTYPE tp:taxon-treatment
  PUBLIC "-//TaxonX//DTD Taxonomic Treatment Publishing DTD v0 20100105//EN" "tax-treatment-NSO.dtd">
<tp:taxon-treatment xmlns:tp="http://www.plazi.org/taxpub"><tp:treatment-meta><kwd-group><label>Taxon classification</label><kwd>
                <named-content content-type="kingdom">Fungi</named-content>
              </kwd><kwd>
                <named-content content-type="order">Boliniales</named-content>
              </kwd><kwd>
                <named-content content-type="family">Barbatosphaeriaceae</named-content>
              </kwd></kwd-group><mixed-citation publication-type="journal"><person-group><name><surname>Réblová</surname><given-names>Martina</given-names></name><name><surname>Nekvindová</surname><given-names>Jana</given-names></name><name><surname>Kolařík</surname><given-names>Miroslav</given-names></name><name><surname>Jurjević</surname><given-names>Željko</given-names></name><name><surname>Kolář</surname><given-names>Michal</given-names></name><name><surname>Hubka</surname><given-names>Vít</given-names></name></person-group><article-title>﻿Re-evaluation of <italic><tp:taxon-name><tp:taxon-name-part taxon-name-part-type="genus" reg="Ceratostomella">Ceratostomella</tp:taxon-name-part></tp:taxon-name></italic> and <italic><tp:taxon-name><tp:taxon-name-part taxon-name-part-type="genus" reg="Xylomelasma">Xylomelasma</tp:taxon-name-part></tp:taxon-name></italic> with introduction of two new species (<tp:taxon-name><tp:taxon-name-part taxon-name-part-type="class">Sordariomycetes</tp:taxon-name-part></tp:taxon-name>)</article-title><source>MycoKeys</source><day>21</day><month>11</month><year>2024</year><volume>110</volume><fpage>319</fpage><lpage>360</lpage><pub-id pub-id-type="doi">10.3897/mycokeys.110.136844</pub-id></mixed-citation></tp:treatment-meta><tp:nomenclature><label>﻿</label><tp:taxon-name>
              <object-id xmlns:xlink="http://www.w3.org/1999/xlink" content-type="arpha" xlink:type="simple">26510240-A801-58DB-B092-62F8593EBD48</object-id>
              <tp:taxon-name-part taxon-name-part-type="genus" reg="Ceratostomella">Ceratostomella</tp:taxon-name-part>
              <tp:taxon-name-part taxon-name-part-type="species" reg="novae-zelandiae">novae-zelandiae</tp:taxon-name-part>
              <object-id xmlns:xlink="http://www.w3.org/1999/xlink" content-type="mycobank" xlink:type="simple">855705</object-id>
            </tp:taxon-name><tp:taxon-authority>(Réblová) Réblová, comb. nov.</tp:taxon-authority><xref ref-type="fig" rid="F9">Fig. 9</xref><tp:nomenclature-citation-list><tp:nomenclature-citation><tp:taxon-name>
                  <tp:taxon-name-part taxon-name-part-type="genus" reg="Xylomelasma">Xylomelasma</tp:taxon-name-part>
                  <tp:taxon-name-part taxon-name-part-type="species" reg="novae-zelandiae">novae-zelandiae</tp:taxon-name-part>
                </tp:taxon-name><comment>Réblová [as ‘<italic>novaezelandiae</italic>’], Mycologia 98: 87. 2006. Basionym.</comment></tp:nomenclature-citation></tp:nomenclature-citation-list></tp:nomenclature><tp:treatment-sec sec-type="description" id="SECID0ELLBK"><title>Description.</title><p>See <xref ref-type="bibr" rid="B61">Réblová (2006)</xref>.</p></tp:treatment-sec><tp:treatment-sec sec-type="Specimen examined" id="SECID0EVLBK"><title>Specimen examined.</title><p>New Zealand • West Coast Region, Westland District, Haast 300 km SW of Greymouth, Jackson River valley, track to the Lake Ellery; on decaying wood of a stump of <italic><tp:taxon-name><tp:taxon-name-part taxon-name-part-type="genus" reg="Nothofagus">Nothofagus</tp:taxon-name-part></tp:taxon-name></italic> sp.; 10 Mar 2003; M. Réblová M.R. 2787/NZ 297 (holotype <abbrev xmlns:xlink="http://www.w3.org/1999/xlink" content-type="institution" xlink:title="New Zealand Fungarium" id="ABBRID0ECMBK" xlink:type="simple">PDD</abbrev> 81433!).</p></tp:treatment-sec><tp:treatment-sec sec-type="habitat" id="SECID0EHMBK"><title>Habitat and geographical distribution.</title><p>Saprobe occurring on decaying wood of <italic><tp:taxon-name><tp:taxon-name-part taxon-name-part-type="genus" reg="Nothofagus">Nothofagus</tp:taxon-name-part></tp:taxon-name></italic> sp. in New Zealand (<xref ref-type="bibr" rid="B61">Réblová 2006</xref>). According to GlobalFungi, identical sequences were found in two samples isolated from soil in temperate broadleaf forest habitats in New Zealand and Chile.</p><fig id="F9" position="float" orientation="portrait"><object-id xmlns:xlink="http://www.w3.org/1999/xlink" content-type="doi" xlink:type="simple">10.3897/mycokeys.110.136844.figure9</object-id><object-id xmlns:xlink="http://www.w3.org/1999/xlink" content-type="arpha" xlink:type="simple">F6C7A181-954F-5726-BC75-71C4B16FA25A</object-id><label>Figure 9.</label><caption><p><italic><tp:taxon-name><tp:taxon-name-part taxon-name-part-type="genus" reg="Ceratostomella">Ceratostomella</tp:taxon-name-part><tp:taxon-name-part taxon-name-part-type="species" reg="novae-zelandiae">novae-zelandiae</tp:taxon-name-part></tp:taxon-name></italic> (holotype <abbrev xmlns:xlink="http://www.w3.org/1999/xlink" content-type="institution" xlink:title="New Zealand Fungarium" id="ABBRID0E5NBK" xlink:type="simple">PDD</abbrev> 81433) <bold>A, B</bold> ascomata <bold>C</bold> a longitudinal section of the ascomatal wall <bold>D–F</bold> paraphyses, ascogenous cells, and asci <bold>G</bold> young ascus (arrows indicate ends of ascospores with pores, where the outer wall becomes thinner) <bold>H–J</bold> asci with ascospores. Images: on natural substrate (<bold>A−J</bold>). Scale bars: 500 μm (<bold>A, B</bold>); 20 μm (<bold>C</bold>); 10 μm (<bold>D−J</bold>).</p></caption><graphic xmlns:xlink="http://www.w3.org/1999/xlink" xlink:href="mycokeys-110-319-g009.jpg" position="float" orientation="portrait" xlink:type="simple" id="oo_1179945.jpg"><uri content-type="original_file" xlink:type="simple">https://binary.pensoft.net/fig/1179945</uri></graphic></fig></tp:treatment-sec><tp:treatment-sec sec-type="notes" id="SECID0EDPBK"><title>Notes.</title><p><italic><tp:taxon-name><tp:taxon-name-part taxon-name-part-type="genus" reg="Ceratostomella">Ceratostomella</tp:taxon-name-part><tp:taxon-name-part taxon-name-part-type="species" reg="novae-zelandiae">novae-zelandiae</tp:taxon-name-part></tp:taxon-name></italic> is distinguished from the other two species in the <italic><tp:taxon-name><tp:taxon-name-part taxon-name-part-type="genus" reg="Ceratostomella">C.</tp:taxon-name-part><tp:taxon-name-part taxon-name-part-type="species" reg="sordida">sordida</tp:taxon-name-part></tp:taxon-name></italic> complex by its smaller asci, measuring 50–60(–65) × 7–8(–9) μm, and smaller ascospores, measuring 7–8 × (3.5–)4–5 μm.</p></tp:treatment-sec><ref-list><ref id="B61"><mixed-citation xmlns:xlink="http://www.w3.org/1999/xlink" xlink:type="simple"><person-group><name name-style="western"><surname>Réblová</surname><given-names>M</given-names></name></person-group> (<year>2006</year>) <article-title>Molecular systematics of <italic><tp:taxon-name><tp:taxon-name-part taxon-name-part-type="genus">Ceratostomella</tp:taxon-name-part></tp:taxon-name></italic> sensu lato and morphologically similar fungi.</article-title><source>Mycologia</source><volume>98</volume>(<issue>1</issue>): <fpage>68</fpage>–<lpage>93</lpage>. <ext-link xlink:href="10.1080/15572536.2006.11832714" ext-link-type="doi" xlink:type="simple">https://doi.org/10.1080/15572536.2006.11832714</ext-link></mixed-citation></ref></ref-list></tp:taxon-treatment>
