# Supplementary material for: ﻿Re-evaluation of Ceratostomella and Xylomelasma with introduction of two new species (Sordariomycetes)
Source: MycoKeys. 2024 Nov 21;110:319–60. doi: 10.3897/mycokeys.110.136844 (PMC11605300; doi:10.3897/mycokeys.110.136844)
Supplement: XML Treatment for Ceratostomella pyrenaica [file mycokeys.110.136844-treatment6.xml]

<!DOCTYPE tp:taxon-treatment
  PUBLIC "-//TaxonX//DTD Taxonomic Treatment Publishing DTD v0 20100105//EN" "tax-treatment-NSO.dtd">
<tp:taxon-treatment xmlns:tp="http://www.plazi.org/taxpub"><tp:treatment-meta><kwd-group><label>Taxon classification</label><kwd>
                <named-content content-type="kingdom">Fungi</named-content>
              </kwd><kwd>
                <named-content content-type="order">Boliniales</named-content>
              </kwd><kwd>
                <named-content content-type="family">Barbatosphaeriaceae</named-content>
              </kwd></kwd-group><mixed-citation publication-type="journal"><person-group><name><surname>Réblová</surname><given-names>Martina</given-names></name><name><surname>Nekvindová</surname><given-names>Jana</given-names></name><name><surname>Kolařík</surname><given-names>Miroslav</given-names></name><name><surname>Jurjević</surname><given-names>Željko</given-names></name><name><surname>Kolář</surname><given-names>Michal</given-names></name><name><surname>Hubka</surname><given-names>Vít</given-names></name></person-group><article-title>﻿Re-evaluation of <italic><tp:taxon-name><tp:taxon-name-part taxon-name-part-type="genus" reg="Ceratostomella">Ceratostomella</tp:taxon-name-part></tp:taxon-name></italic> and <italic><tp:taxon-name><tp:taxon-name-part taxon-name-part-type="genus" reg="Xylomelasma">Xylomelasma</tp:taxon-name-part></tp:taxon-name></italic> with introduction of two new species (<tp:taxon-name><tp:taxon-name-part taxon-name-part-type="class">Sordariomycetes</tp:taxon-name-part></tp:taxon-name>)</article-title><source>MycoKeys</source><day>21</day><month>11</month><year>2024</year><volume>110</volume><fpage>319</fpage><lpage>360</lpage><pub-id pub-id-type="doi">10.3897/mycokeys.110.136844</pub-id></mixed-citation></tp:treatment-meta><tp:nomenclature><label>﻿</label><tp:taxon-name>
              <object-id xmlns:xlink="http://www.w3.org/1999/xlink" content-type="arpha" xlink:type="simple">84DFDD5F-5F89-5A33-91E1-AE9CDBDDA518</object-id>
              <tp:taxon-name-part taxon-name-part-type="genus" reg="Ceratostomella">Ceratostomella</tp:taxon-name-part>
              <tp:taxon-name-part taxon-name-part-type="species" reg="pyrenaica">pyrenaica</tp:taxon-name-part>
            </tp:taxon-name><tp:taxon-authority>Réblová &amp; J. Fourn., Mycologia 98: 78. 2006.</tp:taxon-authority></tp:nomenclature><tp:treatment-sec sec-type="description" id="SECID0EMRBK"><title>Description.</title><p>See <xref ref-type="bibr" rid="B61">Réblová (2006)</xref>.</p></tp:treatment-sec><tp:treatment-sec sec-type="material" id="SECID0EWRBK"><title>Specimens examined.</title><p>Czech Republic • South Moravian Region, Hodonín district, Mikulčice, Skařiny Nature Reserve; on decaying wood of a trunk of <italic><tp:taxon-name><tp:taxon-name-part taxon-name-part-type="genus" reg="Acer">Acer</tp:taxon-name-part><tp:taxon-name-part taxon-name-part-type="species" reg="campestre">campestre</tp:taxon-name-part></tp:taxon-name></italic>; 24 Oct 2004; M. Réblová, M.R. 2912 (paratype <named-content xmlns:xlink="http://www.w3.org/1999/xlink" content-type="dwc:institutional_code" xlink:title="Fungarium of the Institute of Botany CAS" xlink:href="http://grbio.org/institution/institute-botany-academy-sciences" xlink:type="simple">PRA</named-content>-21823, <abbrev xmlns:xlink="http://www.w3.org/1999/xlink" content-type="institution" xlink:title="Westerdijk Fungal Biodiversity Institute" id="ABBRID0EMSBK" xlink:type="simple">CBS</abbrev> 117116); • <italic>Ibid</italic>.; Břeclav district, Valtice, Rendez-vous National Nature Monument; on decaying wood of a branch of <italic><tp:taxon-name><tp:taxon-name-part taxon-name-part-type="genus" reg="Quercus">Quercus</tp:taxon-name-part></tp:taxon-name></italic> sp.; 20 Nov. 2010; M. Réblová M.R. 3566 (<named-content xmlns:xlink="http://www.w3.org/1999/xlink" content-type="dwc:institutional_code" xlink:title="Fungarium of the Institute of Botany CAS" xlink:href="http://grbio.org/institution/institute-botany-academy-sciences" xlink:type="simple">PRA</named-content>-21824, <abbrev xmlns:xlink="http://www.w3.org/1999/xlink" content-type="institution" xlink:title="Westerdijk Fungal Biodiversity Institute" id="ABBRID0E6SBK" xlink:type="simple">CBS</abbrev> 129343); • <italic>Ibid</italic>.; Břeclav district, Milovice, Křivé jezero Nature Reserve, road near Panenský mlýn; on decaying wood of a trunk of <italic><tp:taxon-name><tp:taxon-name-part taxon-name-part-type="genus" reg="Quercus">Quercus</tp:taxon-name-part></tp:taxon-name></italic> sp.; 17 Nov 2010; M. Réblová M.R. 3584 (<named-content xmlns:xlink="http://www.w3.org/1999/xlink" content-type="dwc:institutional_code" xlink:title="Fungarium of the Institute of Botany CAS" xlink:href="http://grbio.org/institution/institute-botany-academy-sciences" xlink:type="simple">PRA</named-content>-21825).</p></tp:treatment-sec><tp:treatment-sec sec-type="habitat" id="SECID0ESTBK"><title>Habitat and geographical distribution.</title><p>Saprobe on decaying deciduous wood of <italic><tp:taxon-name><tp:taxon-name-part taxon-name-part-type="genus" reg="Acer">Acer</tp:taxon-name-part><tp:taxon-name-part taxon-name-part-type="species" reg="campestre">campestre</tp:taxon-name-part></tp:taxon-name></italic>, <italic><tp:taxon-name><tp:taxon-name-part taxon-name-part-type="genus" reg="Alnus">Alnus</tp:taxon-name-part><tp:taxon-name-part taxon-name-part-type="species" reg="glutinosa">glutinosa</tp:taxon-name-part></tp:taxon-name></italic>, <italic><tp:taxon-name><tp:taxon-name-part taxon-name-part-type="genus" reg="Quercus">Quercus</tp:taxon-name-part></tp:taxon-name></italic> sp. and other unidentified hosts, and on decaying basidioma of <italic><tp:taxon-name><tp:taxon-name-part taxon-name-part-type="genus" reg="Trametes">Trametes</tp:taxon-name-part><tp:taxon-name-part taxon-name-part-type="species" reg="gibbosa">gibbosa</tp:taxon-name-part></tp:taxon-name></italic>, known from the Czech Republic, Belgium and France (<xref ref-type="bibr" rid="B61">Réblová 2006</xref>; MyCoPortal; this study). According to GlobalFungi, identical sequences were found in 50 samples collected in temperate and subtropical regions. These samples mainly originated from air, soil, but also shoots, roots and deadwood. <italic><tp:taxon-name><tp:taxon-name-part taxon-name-part-type="genus" reg="Ceratostomella">Ceratostomella</tp:taxon-name-part><tp:taxon-name-part taxon-name-part-type="species" reg="pyrenaica">pyrenaica</tp:taxon-name-part></tp:taxon-name></italic> is commonly found in croplands and forests, also in grasslands, woodlands and anthropogenic habitats in Croatia, Czech Republic, Italy and the USA (Hawaii, Michigan, and North Carolina).</p></tp:treatment-sec><tp:treatment-sec sec-type="notes" id="SECID0EKYBK"><title>Notes.</title><p><italic><tp:taxon-name><tp:taxon-name-part taxon-name-part-type="genus" reg="Ceratostomella">Ceratostomella</tp:taxon-name-part><tp:taxon-name-part taxon-name-part-type="species" reg="pyrenaica">pyrenaica</tp:taxon-name-part></tp:taxon-name></italic> is well distinguished from other species by its ellipsoidal to oblong ascospores, which are slightly curved, apiculate at both ends and flattened on one side, pale brown, measuring 7–9 × 3–4 μm.</p></tp:treatment-sec><ref-list><ref id="B61"><mixed-citation xmlns:xlink="http://www.w3.org/1999/xlink" xlink:type="simple"><person-group><name name-style="western"><surname>Réblová</surname><given-names>M</given-names></name></person-group> (<year>2006</year>) <article-title>Molecular systematics of <italic><tp:taxon-name><tp:taxon-name-part taxon-name-part-type="genus">Ceratostomella</tp:taxon-name-part></tp:taxon-name></italic> sensu lato and morphologically similar fungi.</article-title><source>Mycologia</source><volume>98</volume>(<issue>1</issue>): <fpage>68</fpage>–<lpage>93</lpage>. <ext-link xlink:href="10.1080/15572536.2006.11832714" ext-link-type="doi" xlink:type="simple">https://doi.org/10.1080/15572536.2006.11832714</ext-link></mixed-citation></ref></ref-list></tp:taxon-treatment>
