# Supplementary material for: ﻿Re-evaluation of Ceratostomella and Xylomelasma with introduction of two new species (Sordariomycetes)
Source: MycoKeys. 2024 Nov 21;110:319–60. doi: 10.3897/mycokeys.110.136844 (PMC11605300; doi:10.3897/mycokeys.110.136844)
Supplement: XML Treatment for Ceratostomella rostrata [file mycokeys.110.136844-treatment8.xml]

<!DOCTYPE tp:taxon-treatment
  PUBLIC "-//TaxonX//DTD Taxonomic Treatment Publishing DTD v0 20100105//EN" "tax-treatment-NSO.dtd">
<tp:taxon-treatment xmlns:tp="http://www.plazi.org/taxpub"><tp:treatment-meta><kwd-group><label>Taxon classification</label><kwd>
                <named-content content-type="kingdom">Fungi</named-content>
              </kwd><kwd>
                <named-content content-type="order">Boliniales</named-content>
              </kwd><kwd>
                <named-content content-type="family">Barbatosphaeriaceae</named-content>
              </kwd></kwd-group><mixed-citation publication-type="journal"><person-group><name><surname>Réblová</surname><given-names>Martina</given-names></name><name><surname>Nekvindová</surname><given-names>Jana</given-names></name><name><surname>Kolařík</surname><given-names>Miroslav</given-names></name><name><surname>Jurjević</surname><given-names>Željko</given-names></name><name><surname>Kolář</surname><given-names>Michal</given-names></name><name><surname>Hubka</surname><given-names>Vít</given-names></name></person-group><article-title>﻿Re-evaluation of <italic><tp:taxon-name><tp:taxon-name-part taxon-name-part-type="genus" reg="Ceratostomella">Ceratostomella</tp:taxon-name-part></tp:taxon-name></italic> and <italic><tp:taxon-name><tp:taxon-name-part taxon-name-part-type="genus" reg="Xylomelasma">Xylomelasma</tp:taxon-name-part></tp:taxon-name></italic> with introduction of two new species (<tp:taxon-name><tp:taxon-name-part taxon-name-part-type="class">Sordariomycetes</tp:taxon-name-part></tp:taxon-name>)</article-title><source>MycoKeys</source><day>21</day><month>11</month><year>2024</year><volume>110</volume><fpage>319</fpage><lpage>360</lpage><pub-id pub-id-type="doi">10.3897/mycokeys.110.136844</pub-id></mixed-citation></tp:treatment-meta><tp:nomenclature><label>﻿</label><tp:taxon-name>
              <object-id xmlns:xlink="http://www.w3.org/1999/xlink" content-type="arpha" xlink:type="simple">422D977E-23E3-5076-BF1A-374FCE1D7878</object-id>
              <tp:taxon-name-part taxon-name-part-type="genus" reg="Ceratostomella">Ceratostomella</tp:taxon-name-part>
              <tp:taxon-name-part taxon-name-part-type="species" reg="rostrata">rostrata</tp:taxon-name-part>
            </tp:taxon-name><tp:taxon-authority>(Tode) Sacc., Syll. Fung. 1: 408. 1882.</tp:taxon-authority><tp:nomenclature-citation-list><tp:nomenclature-citation><tp:taxon-name>
                  <tp:taxon-name-part taxon-name-part-type="genus" reg="Sphaeria">Sphaeria</tp:taxon-name-part>
                  <tp:taxon-name-part taxon-name-part-type="species" reg="rostrata">rostrata</tp:taxon-name-part>
                </tp:taxon-name><comment>Tode, <tp:taxon-name><tp:taxon-name-part taxon-name-part-type="kingdom">Fungi</tp:taxon-name-part></tp:taxon-name> Mecklenb. Sel. 2:14. 1791. Basionym.</comment></tp:nomenclature-citation><tp:nomenclature-citation><tp:taxon-name>
                  <tp:taxon-name-part taxon-name-part-type="genus" reg="Dryinosphaera"/>
                  <tp:taxon-name-part taxon-name-part-type="species" reg="rostrata"/>
                </tp:taxon-name><comment>≡ <tp:taxon-name><tp:taxon-name-part taxon-name-part-type="genus" reg="Dryinosphaera">Dryinosphaera</tp:taxon-name-part><tp:taxon-name-part taxon-name-part-type="species" reg="rostrata">rostrata</tp:taxon-name-part></tp:taxon-name> (Tode) Dumort., Comment. bot.: 88. 1822. </comment></tp:nomenclature-citation><tp:nomenclature-citation><tp:taxon-name>
                  <tp:taxon-name-part taxon-name-part-type="genus" reg="Cryptosphaeria"/>
                  <tp:taxon-name-part taxon-name-part-type="species" reg="rostrata"/>
                </tp:taxon-name><comment>≡ <tp:taxon-name><tp:taxon-name-part taxon-name-part-type="genus" reg="Cryptosphaeria">Cryptosphaeria</tp:taxon-name-part><tp:taxon-name-part taxon-name-part-type="species" reg="rostrata">rostrata</tp:taxon-name-part></tp:taxon-name> (Tode) Ces. &amp; De Not., Comm. Soc. crittog. Ital. 1(fasc. 4): 231. 1863. </comment></tp:nomenclature-citation><tp:nomenclature-citation><tp:taxon-name>
                  <tp:taxon-name-part taxon-name-part-type="genus" reg="Ceratostoma"/>
                  <tp:taxon-name-part taxon-name-part-type="species" reg="rostratum"/>
                </tp:taxon-name><comment>≡ <tp:taxon-name><tp:taxon-name-part taxon-name-part-type="genus" reg="Ceratostoma">Ceratostoma</tp:taxon-name-part><tp:taxon-name-part taxon-name-part-type="species" reg="rostratum">rostratum</tp:taxon-name-part></tp:taxon-name> (Tode) Fuckel, Jahrb. Nassau. Ver. Naturk. 23–24:127. 1870. </comment></tp:nomenclature-citation><tp:nomenclature-citation><tp:taxon-name>
                  <tp:taxon-name-part taxon-name-part-type="genus" reg="Cerastoma"/>
                  <tp:taxon-name-part taxon-name-part-type="species" reg="rostratum"/>
                </tp:taxon-name><comment>≡ <tp:taxon-name><tp:taxon-name-part taxon-name-part-type="genus" reg="Cerastoma">Cerastoma</tp:taxon-name-part><tp:taxon-name-part taxon-name-part-type="species" reg="rostratum">rostratum</tp:taxon-name-part></tp:taxon-name> (Tode) Quél., Mém. Soc. Émul. Montbéliard, Sér. 2, 5: 521. 1875. </comment></tp:nomenclature-citation><tp:nomenclature-citation><tp:taxon-name>
                  <tp:taxon-name-part taxon-name-part-type="genus" reg="Ceratosphaeria"/>
                  <tp:taxon-name-part taxon-name-part-type="species" reg="rostrata"/>
                </tp:taxon-name><comment>≡ <tp:taxon-name><tp:taxon-name-part taxon-name-part-type="genus" reg="Ceratosphaeria">Ceratosphaeria</tp:taxon-name-part><tp:taxon-name-part taxon-name-part-type="species" reg="rostrata">rostrata</tp:taxon-name-part></tp:taxon-name> (Tode) Sacc., Syll. Fung. 2: 227. 1883. (as ‘[Kickx] Sacc.’). </comment></tp:nomenclature-citation><tp:nomenclature-citation><tp:taxon-name>
                  <tp:taxon-name-part taxon-name-part-type="genus" reg="Cerastostomella"/>
                  <tp:taxon-name-part taxon-name-part-type="species" reg="rostrata"/>
                </tp:taxon-name><comment>≡ <tp:taxon-name><tp:taxon-name-part taxon-name-part-type="genus" reg="Cerastostomella">Cerastostomella</tp:taxon-name-part><tp:taxon-name-part taxon-name-part-type="species" reg="rostrata">rostrata</tp:taxon-name-part></tp:taxon-name> (Tode) Massee, Grevillea 17(84): 73. 1889. </comment></tp:nomenclature-citation><tp:nomenclature-citation><tp:taxon-name>
                  <tp:taxon-name-part taxon-name-part-type="genus" reg="Endoxyla"/>
                  <tp:taxon-name-part taxon-name-part-type="species" reg="rostrata"/>
                </tp:taxon-name><comment>≡ <tp:taxon-name><tp:taxon-name-part taxon-name-part-type="genus" reg="Endoxyla">Endoxyla</tp:taxon-name-part><tp:taxon-name-part taxon-name-part-type="species" reg="rostrata">rostrata</tp:taxon-name-part></tp:taxon-name> (Tode) Munk, Dansk Bot. Ark. 17: 196. 1957. </comment></tp:nomenclature-citation><tp:nomenclature-citation><tp:taxon-name>
                  <tp:taxon-name-part taxon-name-part-type="genus" reg="Ceratostoma"/>
                  <tp:taxon-name-part taxon-name-part-type="species" reg="grumsinianum"/>
                </tp:taxon-name><comment>= <tp:taxon-name><tp:taxon-name-part taxon-name-part-type="genus" reg="Ceratostoma">Ceratostoma</tp:taxon-name-part><tp:taxon-name-part taxon-name-part-type="species" reg="grumsinianum">grumsinianum</tp:taxon-name-part></tp:taxon-name> W. Kirschst., Ann. Mycol. 34:199. 1936. </comment></tp:nomenclature-citation><tp:nomenclature-citation><tp:taxon-name>
                  <tp:taxon-name-part taxon-name-part-type="genus" reg="Wegelina"/>
                  <tp:taxon-name-part taxon-name-part-type="species" reg="polyporina"/>
                </tp:taxon-name><comment>= <tp:taxon-name><tp:taxon-name-part taxon-name-part-type="genus" reg="Wegelina">Wegelina</tp:taxon-name-part><tp:taxon-name-part taxon-name-part-type="species" reg="polyporina">polyporina</tp:taxon-name-part></tp:taxon-name> M.E. Barr, Cryptogamie, Bryol. Lichenol. 19:170. 1998.<sup><xref ref-type="fn" rid="en1">1</xref></sup></comment></tp:nomenclature-citation></tp:nomenclature-citation-list></tp:nomenclature><tp:treatment-sec sec-type="description" id="SECID0EFGCK"><title>Description.</title><p>See <xref ref-type="bibr" rid="B61">Réblová (2006)</xref>.</p></tp:treatment-sec><tp:treatment-sec sec-type="habitat" id="SECID0EPGCK"><title>Habitat and geographical distribution.</title><p>Saprobe on decaying basidioma of <italic><tp:taxon-name><tp:taxon-name-part taxon-name-part-type="genus" reg="Fomes">Fomes</tp:taxon-name-part><tp:taxon-name-part taxon-name-part-type="species" reg="fomentarius">fomentarius</tp:taxon-name-part></tp:taxon-name></italic> and decaying wood of <italic><tp:taxon-name><tp:taxon-name-part taxon-name-part-type="genus" reg="Acer">Acer</tp:taxon-name-part><tp:taxon-name-part taxon-name-part-type="species" reg="saccharum">saccharum</tp:taxon-name-part></tp:taxon-name></italic>, <italic><tp:taxon-name><tp:taxon-name-part taxon-name-part-type="genus" reg="Acer">Acer</tp:taxon-name-part></tp:taxon-name></italic> sp., <italic><tp:taxon-name><tp:taxon-name-part taxon-name-part-type="genus" reg="Coriaria">Coriaria</tp:taxon-name-part></tp:taxon-name></italic> sp., <italic><tp:taxon-name><tp:taxon-name-part taxon-name-part-type="genus" reg="Fraxinus">Fraxinus</tp:taxon-name-part></tp:taxon-name></italic> sp., <italic><tp:taxon-name><tp:taxon-name-part taxon-name-part-type="genus" reg="Morus">Morus</tp:taxon-name-part></tp:taxon-name></italic> sp., <italic><tp:taxon-name><tp:taxon-name-part taxon-name-part-type="genus" reg="Ostrya">Ostrya</tp:taxon-name-part></tp:taxon-name></italic> sp., <italic><tp:taxon-name><tp:taxon-name-part taxon-name-part-type="genus" reg="Quercus">Quercus</tp:taxon-name-part><tp:taxon-name-part taxon-name-part-type="species" reg="pedunculata">pedunculata</tp:taxon-name-part></tp:taxon-name></italic>, <italic><tp:taxon-name><tp:taxon-name-part taxon-name-part-type="genus" reg="Quercus">Quercus</tp:taxon-name-part></tp:taxon-name></italic> sp., <italic><tp:taxon-name><tp:taxon-name-part taxon-name-part-type="genus" reg="Populus">Populus</tp:taxon-name-part><tp:taxon-name-part taxon-name-part-type="species" reg="tremuloides">tremuloides</tp:taxon-name-part></tp:taxon-name></italic>, <italic><tp:taxon-name><tp:taxon-name-part taxon-name-part-type="genus" reg="Robinia">Robinia</tp:taxon-name-part><tp:taxon-name-part taxon-name-part-type="species" reg="pseudoacacia">pseudoacacia</tp:taxon-name-part></tp:taxon-name></italic>, <italic><tp:taxon-name><tp:taxon-name-part taxon-name-part-type="genus" reg="Ulmus">Ulmus</tp:taxon-name-part><tp:taxon-name-part taxon-name-part-type="species" reg="glabra">glabra</tp:taxon-name-part></tp:taxon-name></italic>, <italic><tp:taxon-name><tp:taxon-name-part taxon-name-part-type="genus" reg="Ulmus">Ulmus</tp:taxon-name-part></tp:taxon-name></italic> sp., and other unknown hosts, known in Belgium, Canada, Czech Republic, Denmark, Finland, France, Netherlands, Norway, Germany, Poland, Sweden, Switzerland, and the USA (<xref ref-type="bibr" rid="B99">Tode 1791</xref>; <xref ref-type="bibr" rid="B39">Kirschstein 1936</xref>; <xref ref-type="bibr" rid="B5">Barr 1998</xref>; <xref ref-type="bibr" rid="B61">Réblová 2006</xref>; MyCoPortal).</p></tp:treatment-sec><tp:treatment-sec sec-type="notes" id="SECID0E4LCK"><title>Notes.</title><p><xref ref-type="bibr" rid="B61">Réblová (2006)</xref> designated the lectotype (illustration; <xref ref-type="bibr" rid="B99">Tode 1791</xref>: fig. 79) and epitype (Fries´s Scleromyceti Sueciae 116, decayed wood, PRM 666367) of <italic><tp:taxon-name><tp:taxon-name-part taxon-name-part-type="genus" reg="Ceratostomella">C.</tp:taxon-name-part><tp:taxon-name-part taxon-name-part-type="species" reg="rostrata">rostrata</tp:taxon-name-part></tp:taxon-name></italic>. <xref ref-type="bibr" rid="B101">Untereiner (1993)</xref>, in her revision of the genus <italic><tp:taxon-name><tp:taxon-name-part taxon-name-part-type="genus" reg="Endoxyla">Endoxyla</tp:taxon-name-part></tp:taxon-name></italic>, cited <italic><tp:taxon-name><tp:taxon-name-part taxon-name-part-type="genus" reg="Ceratostomella">Ceratostomella</tp:taxon-name-part><tp:taxon-name-part taxon-name-part-type="species" reg="ampullasca">ampullasca</tp:taxon-name-part></tp:taxon-name></italic> (<xref ref-type="bibr" rid="B81">Saccardo 1882</xref>) and <italic><tp:taxon-name><tp:taxon-name-part taxon-name-part-type="genus" reg="Endoxyla">Endoxyla</tp:taxon-name-part><tp:taxon-name-part taxon-name-part-type="species" reg="laevirostris">laevirostris</tp:taxon-name-part></tp:taxon-name></italic> (<xref ref-type="bibr" rid="B52">Munk 1965</xref>) as synonyms of <italic><tp:taxon-name><tp:taxon-name-part taxon-name-part-type="genus" reg="Ceratostomella">C.</tp:taxon-name-part><tp:taxon-name-part taxon-name-part-type="species" reg="rostrata">rostrata</tp:taxon-name-part></tp:taxon-name></italic>. However, recent collections and molecular DNA data have revealed that these two species are conspecific and were reclassified as <italic><tp:taxon-name><tp:taxon-name-part taxon-name-part-type="genus" reg="Natantiella">Natantiella</tp:taxon-name-part><tp:taxon-name-part taxon-name-part-type="species" reg="ligneola">ligneola</tp:taxon-name-part></tp:taxon-name></italic> (<xref ref-type="bibr" rid="B67">Réblová and Štěpánek 2009</xref>). There are numerous records of <italic><tp:taxon-name><tp:taxon-name-part taxon-name-part-type="genus" reg="Ceratostomella">C.</tp:taxon-name-part><tp:taxon-name-part taxon-name-part-type="species" reg="rostrata">rostrata</tp:taxon-name-part></tp:taxon-name></italic> in MyCoPortal; however, these may represent species of <italic><tp:taxon-name><tp:taxon-name-part taxon-name-part-type="genus" reg="Endoxyla">Endoxyla</tp:taxon-name-part></tp:taxon-name></italic>, as the synonymy of this species was only recently clarified. Accurate identification would require a thorough examination of the herbarium specimens cited, which are housed in various collections around the world.</p><p><italic><tp:taxon-name><tp:taxon-name-part taxon-name-part-type="genus" reg="Ceratostomella">Ceratostomella</tp:taxon-name-part><tp:taxon-name-part taxon-name-part-type="species" reg="rostrata">rostrata</tp:taxon-name-part></tp:taxon-name></italic> is somewhat similar to <italic><tp:taxon-name><tp:taxon-name-part taxon-name-part-type="genus" reg="Ceratostomella">C.</tp:taxon-name-part><tp:taxon-name-part taxon-name-part-type="species" reg="cuspidata">cuspidata</tp:taxon-name-part></tp:taxon-name></italic>; however, it differs in having larger ascomata and pale brown, allantoid to suballantoid, narrower ascospores measuring 4.5–6 × 1.5–2 μm. These ascospores are typically arranged in a fascicle in the upper part of the ascus or are 2–3-seriate within the ascus. Molecular data for this species are not available.</p></tp:treatment-sec><tp:treatment-sec><!--Section generated to contain objects referenced in tp:taxon-treatment.--><fn-group><fn id="en1"><p>Synonymy adopted from Réblová (2006).</p></fn></fn-group></tp:treatment-sec><ref-list><ref id="B61"><mixed-citation xmlns:xlink="http://www.w3.org/1999/xlink" xlink:type="simple"><person-group><name name-style="western"><surname>Réblová</surname><given-names>M</given-names></name></person-group> (<year>2006</year>) <article-title>Molecular systematics of <italic><tp:taxon-name><tp:taxon-name-part taxon-name-part-type="genus">Ceratostomella</tp:taxon-name-part></tp:taxon-name></italic> sensu lato and morphologically similar fungi.</article-title><source>Mycologia</source><volume>98</volume>(<issue>1</issue>): <fpage>68</fpage>–<lpage>93</lpage>. <ext-link xlink:href="10.1080/15572536.2006.11832714" ext-link-type="doi" xlink:type="simple">https://doi.org/10.1080/15572536.2006.11832714</ext-link></mixed-citation></ref><ref id="B99"><mixed-citation xmlns:xlink="http://www.w3.org/1999/xlink" xlink:type="simple"><person-group><name name-style="western"><surname>Tode</surname><given-names>HJ</given-names></name></person-group> (<year>1791</year>) <article-title>.</article-title><source><tp:taxon-name><tp:taxon-name-part taxon-name-part-type="kingdom">Fungi</tp:taxon-name-part></tp:taxon-name> Mecklenburgenses Selecti</source><volume>2</volume>: <fpage>1</fpage>–<lpage>64</lpage>. <ext-link xlink:href="10.5962/bhl.title.148599" ext-link-type="doi" xlink:type="simple">https://doi.org/10.5962/bhl.title.148599</ext-link></mixed-citation></ref><ref id="B39"><mixed-citation xmlns:xlink="http://www.w3.org/1999/xlink" xlink:type="simple"><person-group><name name-style="western"><surname>Kirschstein</surname><given-names>W</given-names></name></person-group> (<year>1936</year>) <article-title>Beiträge zur Kenntnis der Ascomyceten und ihrer Nebenformen besonders aus der Mark Brandenburg und dem Bayerischen Walde.</article-title><source>Annales Mycologici</source><volume>34</volume>: <fpage>180</fpage>–<lpage>210</lpage>.</mixed-citation></ref><ref id="B5"><mixed-citation xmlns:xlink="http://www.w3.org/1999/xlink" xlink:type="simple"><person-group><name name-style="western"><surname>Barr</surname><given-names>ME</given-names></name></person-group> (<year>1998</year>) <article-title><italic><tp:taxon-name><tp:taxon-name-part taxon-name-part-type="genus">Wegelina</tp:taxon-name-part></tp:taxon-name></italic>, a reinstated genus in the <tp:taxon-name><tp:taxon-name-part taxon-name-part-type="order">Calosphaeriales</tp:taxon-name-part></tp:taxon-name>. Cryptogamie.</article-title><source>Bryologie, Lichenologie</source><volume>19</volume>: <fpage>169</fpage>–<lpage>173</lpage>.</mixed-citation></ref><ref id="B101"><mixed-citation xmlns:xlink="http://www.w3.org/1999/xlink" xlink:type="simple"><person-group><name name-style="western"><surname>Untereiner</surname><given-names>WA</given-names></name></person-group> (<year>1993</year>) <article-title>A taxonomic revision of the genus <tp:taxon-name><tp:taxon-name-part taxon-name-part-type="genus">Endoxyla</tp:taxon-name-part></tp:taxon-name>.</article-title><source>Mycologia</source><volume>85</volume>(<issue>2</issue>): <fpage>294</fpage>–<lpage>310</lpage>. <ext-link xlink:href="10.1080/00275514.1992.12026274" ext-link-type="doi" xlink:type="simple">https://doi.org/10.1080/00275514.1992.12026274</ext-link></mixed-citation></ref><ref id="B81"><mixed-citation xmlns:xlink="http://www.w3.org/1999/xlink" xlink:type="simple"><person-group><name name-style="western"><surname>Saccardo</surname><given-names>PA</given-names></name></person-group> (<year>1882</year>) <article-title>Sylloge Pyrenomycetum. Vol. I.</article-title><source>Sylloge Fungorum</source><volume>1</volume>: <fpage>1</fpage>–<lpage>768</lpage>.</mixed-citation></ref><ref id="B52"><mixed-citation xmlns:xlink="http://www.w3.org/1999/xlink" xlink:type="simple"><person-group><name name-style="western"><surname>Munk</surname><given-names>A</given-names></name></person-group> (<year>1965</year>) <article-title>On some species of <italic><tp:taxon-name><tp:taxon-name-part taxon-name-part-type="genus">Endoxyla</tp:taxon-name-part></tp:taxon-name></italic> found in Denmark.</article-title><source>Botanisk Tidsskrift</source><volume>61</volume>: <fpage>56</fpage>–<lpage>70</lpage>.</mixed-citation></ref><ref id="B67"><mixed-citation xmlns:xlink="http://www.w3.org/1999/xlink" xlink:type="simple"><person-group><name name-style="western"><surname>Réblová</surname><given-names>M</given-names></name><name name-style="western"><surname>Štěpánek</surname><given-names>V</given-names></name></person-group> (<year>2009</year>) New fungal genera, <italic><tp:taxon-name><tp:taxon-name-part taxon-name-part-type="genus">Tectonidula</tp:taxon-name-part></tp:taxon-name></italic> gen. nov. for <italic><tp:taxon-name><tp:taxon-name-part taxon-name-part-type="genus">Calosphaeria</tp:taxon-name-part></tp:taxon-name></italic>-like fungi with holoblastic-denticulate conidiogenesis and <italic><tp:taxon-name><tp:taxon-name-part taxon-name-part-type="genus">Natantiella</tp:taxon-name-part></tp:taxon-name></italic> gen. nov. for three species segregated from <italic><tp:taxon-name><tp:taxon-name-part taxon-name-part-type="genus">Ceratostomella</tp:taxon-name-part></tp:taxon-name></italic>. Mycological Research 113(9): 991–1002. <ext-link xlink:href="10.1016/j.mycres.2009.06.003" ext-link-type="doi" xlink:type="simple">https://doi.org/10.1016/j.mycres.2009.06.003</ext-link></mixed-citation></ref></ref-list></tp:taxon-treatment>
