# Supplementary material for: ﻿Re-evaluation of Ceratostomella and Xylomelasma with introduction of two new species (Sordariomycetes)
Source: MycoKeys. 2024 Nov 21;110:319–60. doi: 10.3897/mycokeys.110.136844 (PMC11605300; doi:10.3897/mycokeys.110.136844)
Supplement: XML Treatment for Ceratostomella sordida [file mycokeys.110.136844-treatment9.xml]

<!DOCTYPE tp:taxon-treatment
  PUBLIC "-//TaxonX//DTD Taxonomic Treatment Publishing DTD v0 20100105//EN" "tax-treatment-NSO.dtd">
<tp:taxon-treatment xmlns:tp="http://www.plazi.org/taxpub"><tp:treatment-meta><kwd-group><label>Taxon classification</label><kwd>
                <named-content content-type="kingdom">Fungi</named-content>
              </kwd><kwd>
                <named-content content-type="order">Boliniales</named-content>
              </kwd><kwd>
                <named-content content-type="family">Barbatosphaeriaceae</named-content>
              </kwd></kwd-group><mixed-citation publication-type="journal"><person-group><name><surname>Réblová</surname><given-names>Martina</given-names></name><name><surname>Nekvindová</surname><given-names>Jana</given-names></name><name><surname>Kolařík</surname><given-names>Miroslav</given-names></name><name><surname>Jurjević</surname><given-names>Željko</given-names></name><name><surname>Kolář</surname><given-names>Michal</given-names></name><name><surname>Hubka</surname><given-names>Vít</given-names></name></person-group><article-title>﻿Re-evaluation of <italic><tp:taxon-name><tp:taxon-name-part taxon-name-part-type="genus" reg="Ceratostomella">Ceratostomella</tp:taxon-name-part></tp:taxon-name></italic> and <italic><tp:taxon-name><tp:taxon-name-part taxon-name-part-type="genus" reg="Xylomelasma">Xylomelasma</tp:taxon-name-part></tp:taxon-name></italic> with introduction of two new species (<tp:taxon-name><tp:taxon-name-part taxon-name-part-type="class">Sordariomycetes</tp:taxon-name-part></tp:taxon-name>)</article-title><source>MycoKeys</source><day>21</day><month>11</month><year>2024</year><volume>110</volume><fpage>319</fpage><lpage>360</lpage><pub-id pub-id-type="doi">10.3897/mycokeys.110.136844</pub-id></mixed-citation></tp:treatment-meta><tp:nomenclature><label>﻿</label><tp:taxon-name>
              <object-id xmlns:xlink="http://www.w3.org/1999/xlink" content-type="arpha" xlink:type="simple">9EAC725B-4F60-58E2-8128-5554A8A8C095</object-id>
              <tp:taxon-name-part taxon-name-part-type="genus" reg="Ceratostomella">Ceratostomella</tp:taxon-name-part>
              <tp:taxon-name-part taxon-name-part-type="species" reg="sordida">sordida</tp:taxon-name-part>
              <object-id xmlns:xlink="http://www.w3.org/1999/xlink" content-type="mycobank" xlink:type="simple">855706</object-id>
            </tp:taxon-name><tp:taxon-authority>(Réblová) Réblová, comb. nov.</tp:taxon-authority><xref ref-type="fig" rid="F8">Figs 8</xref><xref ref-type="fig" rid="F10">, 10</xref><tp:nomenclature-citation-list><tp:nomenclature-citation><tp:taxon-name>
                  <tp:taxon-name-part taxon-name-part-type="genus" reg="Xylomelasma">Xylomelasma</tp:taxon-name-part>
                  <tp:taxon-name-part taxon-name-part-type="species" reg="sordida">sordida</tp:taxon-name-part>
                </tp:taxon-name><comment>Réblová, Mycologia 98: 88. 2006. Basionym.</comment></tp:nomenclature-citation></tp:nomenclature-citation-list></tp:nomenclature><tp:treatment-sec sec-type="description" id="SECID0E1TCK"><title>Description.</title><p>See <xref ref-type="bibr" rid="B61">Réblová (2006)</xref>.</p></tp:treatment-sec><tp:treatment-sec sec-type="description" id="SECID0EEUCK"><title>Characteristics in culture</title><p><bold>(after 2/4 wk at 23 °C).</bold> On <abbrev xmlns:xlink="http://www.w3.org/1999/xlink" xlink:title="cornmeal dextrose agar" id="ABBRID0EMUCK" xlink:type="simple">CMD</abbrev> colonies 38–40 mm/72–73 mm diam, circular, flat, margin diffuse to slightly fimbriate, cobwebby, olivaceous-brown, reverse of the same colour. On MLA colonies 35–36 mm/76–80 mm diam, circular, flat, sub-entire with a tendency towards a fimbriate edge, lanose, zonate, whitish grey centrally with an olivaceous brown intermediate zone, dark olivaceous grey towards the periphery, reverse dark olivaceous. On <abbrev xmlns:xlink="http://www.w3.org/1999/xlink" xlink:title="oatmeal agar" id="ABBRID0EQUCK" xlink:type="simple">OA</abbrev> colonies 34–35 mm/77–79 mm diam, flat, margin diffuse, floccose to cobwebby, olivaceous grey to olivaceous brown, aerial hyphae with numerous colourless droplets, reverse of the same colour. On <abbrev xmlns:xlink="http://www.w3.org/1999/xlink" xlink:title="potato-carrot agar" id="ABBRID0EUUCK" xlink:type="simple">PCA</abbrev> colonies 30–31 mm/58–60 mm diam, circular, flat, margin rhizoidal, sparse to cobwebby, whitish brown at the centre, dark brown towards the periphery, reverse dark brown. Sporulation was absent on all media.</p><fig id="F10" position="float" orientation="portrait"><object-id xmlns:xlink="http://www.w3.org/1999/xlink" content-type="doi" xlink:type="simple">10.3897/mycokeys.110.136844.figure10</object-id><object-id xmlns:xlink="http://www.w3.org/1999/xlink" content-type="arpha" xlink:type="simple">BF909B45-DDB8-559B-8D7F-D7E06936B773</object-id><label>Figure 10.</label><caption><p><italic><tp:taxon-name><tp:taxon-name-part taxon-name-part-type="genus" reg="Ceratostomella">Ceratostomella</tp:taxon-name-part><tp:taxon-name-part taxon-name-part-type="species" reg="sordida">sordida</tp:taxon-name-part></tp:taxon-name></italic> (<bold>A−I</bold> from holotype PRM 902275 <bold>J</bold> from ex-type strain <abbrev xmlns:xlink="http://www.w3.org/1999/xlink" content-type="institution" xlink:title="Westerdijk Fungal Biodiversity Institute" id="ABBRID0EPVCK" xlink:type="simple">CBS</abbrev> 116000) <bold>A, B</bold> ascomata <bold>C</bold> a longitudinal section of the ascomatal wall <bold>D</bold> paraphyses with ascogenous cells <bold>E−I</bold> asci with ascospores <bold>J</bold> colony morphology at 23 °C after 4 weeks on <abbrev xmlns:xlink="http://www.w3.org/1999/xlink" xlink:title="cornmeal dextrose agar" id="ABBRID0E5VCK" xlink:type="simple">CMD</abbrev>, MLA, <abbrev xmlns:xlink="http://www.w3.org/1999/xlink" xlink:title="oatmeal agar" id="ABBRID0ECWCK" xlink:type="simple">OA</abbrev> and <abbrev xmlns:xlink="http://www.w3.org/1999/xlink" xlink:title="potato-carrot agar" id="ABBRID0EPWCK" xlink:type="simple">PCA</abbrev> (from left to right). Images: on natural substrate (<bold>A−I</bold>). Scale bars: 500 μm (<bold>A, B</bold>); 20 μm (<bold>C</bold>); 10 μm (<bold>D−I</bold>); 1 cm (<bold>J</bold>).</p></caption><graphic xmlns:xlink="http://www.w3.org/1999/xlink" xlink:href="mycokeys-110-319-g010.jpg" position="float" orientation="portrait" xlink:type="simple" id="oo_1179947.jpg"><uri content-type="original_file" xlink:type="simple">https://binary.pensoft.net/fig/1179947</uri></graphic></fig><p>Temperature dependent growth at 30, 35, 37, 41 °C was assessed as colony diam on <abbrev xmlns:xlink="http://www.w3.org/1999/xlink" xlink:title="malt extract agar" id="ABBRID0EEXCK" xlink:type="simple">MEA</abbrev>, <abbrev xmlns:xlink="http://www.w3.org/1999/xlink" xlink:title="potato-dextrose agar" id="ABBRID0EIXCK" xlink:type="simple">PDA</abbrev>, and <abbrev xmlns:xlink="http://www.w3.org/1999/xlink" xlink:title="oatmeal agar" id="ABBRID0EVXCK" xlink:type="simple">OA</abbrev>, respectively, after a period of two weeks: 30 °C 58–60 mm/55–58 mm/49–50 mm, 35 °C 60–61 mm/58–59 mm/46–47 mm, 37 °C 37–39 mm/30 mm/14–19 mm, 41 °C germination only/ 5–7 mm/no growth.</p><p>On MLA, colonies are effuse, with submerged hyphae 1.5–3 μm in diameter; hyphae are smooth, branched, septate, subhyaline to pale brown, intertwined with dark brown, vein-like hyphae with occasional tuberose formations, 4–6.5 μm in diameter. Dark brown monilioid hyphae 5.5–9 μm in diameter, composed primarily of rectangular cells, occur rarely.</p></tp:treatment-sec><tp:treatment-sec sec-type="Specimen examined" id="SECID0E1XCK"><title>Specimen examined.</title><p>France • Pyrénés Atlantiques: Ariège, Lescure, Bois du Pas du Baup; 500 m alt.; on rotten wood of <italic><tp:taxon-name><tp:taxon-name-part taxon-name-part-type="genus" reg="Alnus">Alnus</tp:taxon-name-part><tp:taxon-name-part taxon-name-part-type="species" reg="glutinosa">glutinosa</tp:taxon-name-part></tp:taxon-name></italic>; 24 Feb 2004; J. Fournier J.F. 04020 (holotype PRM 902275!, ex-type culture <abbrev xmlns:xlink="http://www.w3.org/1999/xlink" content-type="institution" xlink:title="Westerdijk Fungal Biodiversity Institute" id="ABBRID0ELYCK" xlink:type="simple">CBS</abbrev> 116000).</p></tp:treatment-sec><tp:treatment-sec sec-type="habitat" id="SECID0EQYCK"><title>Habitat and geographical distribution.</title><p>Saprobe that decomposes the wood of <italic><tp:taxon-name><tp:taxon-name-part taxon-name-part-type="genus" reg="Alnus">Alnus</tp:taxon-name-part><tp:taxon-name-part taxon-name-part-type="species" reg="glutinosa">glutinosa</tp:taxon-name-part></tp:taxon-name></italic>, <italic><tp:taxon-name><tp:taxon-name-part taxon-name-part-type="genus" reg="Eucalyptus">Eucalyptus</tp:taxon-name-part><tp:taxon-name-part taxon-name-part-type="species" reg="viminalis">viminalis</tp:taxon-name-part></tp:taxon-name></italic>, <italic><tp:taxon-name><tp:taxon-name-part taxon-name-part-type="genus" reg="Fagus">Fagus</tp:taxon-name-part><tp:taxon-name-part taxon-name-part-type="species" reg="sylvatica">sylvatica</tp:taxon-name-part></tp:taxon-name></italic>, <italic><tp:taxon-name><tp:taxon-name-part taxon-name-part-type="genus" reg="Populus">Populus</tp:taxon-name-part></tp:taxon-name></italic> sp. and other unidentified hosts. It has been found in Argentina, Canada, Czech Republic, Denmark, France, Hungary, New Zealand and Norway (<xref ref-type="bibr" rid="B61">Réblová 2006</xref>; MyCoPortal). According to GlobalFungi, <italic><tp:taxon-name><tp:taxon-name-part taxon-name-part-type="genus" reg="Ceratostomella">C.</tp:taxon-name-part><tp:taxon-name-part taxon-name-part-type="species" reg="sordida">sordida</tp:taxon-name-part></tp:taxon-name></italic> is distributed worldwide in temperate, subtropical and tropical regions of Asia, Australasia, Europe and North and South America. Identical sequences were found in 126 samples isolated mainly in cropland and forest habitats, but also in air, dust, deadwood, grassland, roots, shoots, soil (including rhizosphere soil), tundra, water, and aquatic and anthropogenic habitats in Argentina, Austria, Brazil, Canada, China, Costa Rica, France, French Guyana, Italy, Indonesia, Japan, New Zealand, Papua New Guinea, Romania, Russia, Spain, Sweden, Switzerland, South Korea, and the USA (California, Florida, Iowa, Louisiana, North Carolina, Oklahoma, Pennsylvania, and Tennessee).</p></tp:treatment-sec><tp:treatment-sec sec-type="notes" id="SECID0ER4CK"><title>Notes.</title><p>In culture, <italic><tp:taxon-name><tp:taxon-name-part taxon-name-part-type="genus" reg="Ceratostomella">C.</tp:taxon-name-part><tp:taxon-name-part taxon-name-part-type="species" reg="sordida">sordida</tp:taxon-name-part></tp:taxon-name></italic> rarely forms short monilioid hyphae (Fig. <xref ref-type="fig" rid="F8">8</xref>), in contrast to <italic><tp:taxon-name><tp:taxon-name-part taxon-name-part-type="genus" reg="Ceratostomella">C.</tp:taxon-name-part><tp:taxon-name-part taxon-name-part-type="species" reg="crypta">crypta</tp:taxon-name-part></tp:taxon-name></italic>, where these hyphae form frequently and are much longer (Fig. <xref ref-type="fig" rid="F6">6</xref>). We re-examined the holotype of <italic><tp:taxon-name><tp:taxon-name-part taxon-name-part-type="genus" reg="Ceratostomella">C.</tp:taxon-name-part><tp:taxon-name-part taxon-name-part-type="species" reg="sordida">sordida</tp:taxon-name-part></tp:taxon-name></italic> (<xref ref-type="bibr" rid="B61">Réblová 2006</xref>), focusing on the measurements of both asci and ascospores. Despite fully rehydrating the centrum of the aged material, we observed that the ascospores were slightly smaller 8–10.5 × (3.5–)4–5 µm compared to the previously recorded dimensions of 9–12 × 4–6 µm. Similarly, the asci showed a narrower width of 6.5–8 µm, contrasting with the previously reported range of 7–10(–13) µm. For accuracy, we provide both measurements in the fresh and aged material. Two species introduced in this study, <italic><tp:taxon-name><tp:taxon-name-part taxon-name-part-type="genus" reg="Ceratostomella">C.</tp:taxon-name-part><tp:taxon-name-part taxon-name-part-type="species" reg="crypta">crypta</tp:taxon-name-part></tp:taxon-name></italic> (<abbrev xmlns:xlink="http://www.w3.org/1999/xlink" content-type="institution" xlink:title="Westerdijk Fungal Biodiversity Institute" id="ABBRID0EKADK" xlink:type="simple">CBS</abbrev> 131683, <abbrev xmlns:xlink="http://www.w3.org/1999/xlink" content-type="institution" xlink:title="Westerdijk Fungal Biodiversity Institute" id="ABBRID0EPADK" xlink:type="simple">CBS</abbrev> 131684) and <italic><tp:taxon-name><tp:taxon-name-part taxon-name-part-type="genus" reg="Ceratostomella">C.</tp:taxon-name-part><tp:taxon-name-part taxon-name-part-type="species" reg="melanospora">melanospora</tp:taxon-name-part></tp:taxon-name></italic> (<abbrev xmlns:xlink="http://www.w3.org/1999/xlink" content-type="institution" xlink:title="Westerdijk Fungal Biodiversity Institute" id="ABBRID0EIBDK" xlink:type="simple">CBS</abbrev> 147993), were hidden among the herbarium material labelled as <italic><tp:taxon-name><tp:taxon-name-part taxon-name-part-type="genus" reg="Ceratostomella">C.</tp:taxon-name-part><tp:taxon-name-part taxon-name-part-type="species" reg="sordida">sordida</tp:taxon-name-part></tp:taxon-name></italic>.</p></tp:treatment-sec><tp:treatment-sec><!--Section generated to contain objects referenced in tp:taxon-treatment.--><fig id="F8" position="float" orientation="portrait"><object-id xmlns:xlink="http://www.w3.org/1999/xlink" content-type="doi" xlink:type="simple">10.3897/mycokeys.110.136844.figure8</object-id><object-id xmlns:xlink="http://www.w3.org/1999/xlink" content-type="arpha" xlink:type="simple">6CBCE875-7843-5EBB-8A85-32A7FDE6F444</object-id><label>Figure 8.</label><caption><p>Vegetative mycelium of <italic><tp:taxon-name><tp:taxon-name-part taxon-name-part-type="genus" reg="Ceratostomella">Ceratostomella</tp:taxon-name-part></tp:taxon-name></italic> spp. on MLA <bold>A, B</bold><italic><tp:taxon-name><tp:taxon-name-part taxon-name-part-type="genus" reg="Ceratostomella">C.</tp:taxon-name-part><tp:taxon-name-part taxon-name-part-type="species" reg="melanospora">melanospora</tp:taxon-name-part></tp:taxon-name></italic><abbrev xmlns:xlink="http://www.w3.org/1999/xlink" content-type="institution" xlink:title="Westerdijk Fungal Biodiversity Institute" id="ABBRID0EEIBK" xlink:type="simple">CBS</abbrev> 147993 <bold>C−G</bold><italic><tp:taxon-name><tp:taxon-name-part taxon-name-part-type="genus" reg="Ceratostomella">C.</tp:taxon-name-part><tp:taxon-name-part taxon-name-part-type="species" reg="sordida">sordida</tp:taxon-name-part></tp:taxon-name></italic><abbrev xmlns:xlink="http://www.w3.org/1999/xlink" content-type="institution" xlink:title="Westerdijk Fungal Biodiversity Institute" id="ABBRID0EWIBK" xlink:type="simple">CBS</abbrev> 116000. Scale bars: 10 μm (<bold>A−G</bold>).</p></caption><graphic xmlns:xlink="http://www.w3.org/1999/xlink" xlink:href="mycokeys-110-319-g008.jpg" position="float" orientation="portrait" xlink:type="simple" id="oo_1179944.jpg"><uri content-type="original_file" xlink:type="simple">https://binary.pensoft.net/fig/1179944</uri></graphic></fig><fig id="F6" position="float" orientation="portrait"><object-id xmlns:xlink="http://www.w3.org/1999/xlink" content-type="doi" xlink:type="simple">10.3897/mycokeys.110.136844.figure6</object-id><object-id xmlns:xlink="http://www.w3.org/1999/xlink" content-type="arpha" xlink:type="simple">10E6460D-5043-595F-8249-ED82E2ACF4CF</object-id><label>Figure 6.</label><caption><p><italic><tp:taxon-name><tp:taxon-name-part taxon-name-part-type="genus" reg="Ceratostomella">Ceratostomella</tp:taxon-name-part><tp:taxon-name-part taxon-name-part-type="species" reg="crypta">crypta</tp:taxon-name-part></tp:taxon-name></italic> (<abbrev xmlns:xlink="http://www.w3.org/1999/xlink" content-type="institution" xlink:title="Culture Collection of Fungi" id="ABBRID0EGMAK" xlink:type="simple">CCF</abbrev> 5710) <bold>A</bold> colony morphology at 37 °C after 2 weeks on <abbrev xmlns:xlink="http://www.w3.org/1999/xlink" xlink:title="Modified cellulose agar" id="ABBRID0ENMAK" xlink:type="simple">MCA</abbrev>, <abbrev xmlns:xlink="http://www.w3.org/1999/xlink" xlink:title="malt extract agar" id="ABBRID0ERMAK" xlink:type="simple">MEA</abbrev>, <abbrev xmlns:xlink="http://www.w3.org/1999/xlink" xlink:title="oatmeal agar" id="ABBRID0EVMAK" xlink:type="simple">OA</abbrev> and <abbrev xmlns:xlink="http://www.w3.org/1999/xlink" xlink:title="potato-dextrose agar" id="ABBRID0ECNAK" xlink:type="simple">PDA</abbrev> (from left to right) <bold>B, D–F</bold> pigmented monilioid hyphae on CA. <bold>C</bold> monilioid hyphae on <abbrev xmlns:xlink="http://www.w3.org/1999/xlink" xlink:title="malt extract agar" id="ABBRID0EKNAK" xlink:type="simple">MEA</abbrev>. Scale bars: 1 cm (<bold>A</bold>); 10 μm (<bold>B–F</bold>).</p></caption><graphic xmlns:xlink="http://www.w3.org/1999/xlink" xlink:href="mycokeys-110-319-g006.jpg" position="float" orientation="portrait" xlink:type="simple" id="oo_1179942.jpg"><uri content-type="original_file" xlink:type="simple">https://binary.pensoft.net/fig/1179942</uri></graphic></fig></tp:treatment-sec><ref-list><ref id="B61"><mixed-citation xmlns:xlink="http://www.w3.org/1999/xlink" xlink:type="simple"><person-group><name name-style="western"><surname>Réblová</surname><given-names>M</given-names></name></person-group> (<year>2006</year>) <article-title>Molecular systematics of <italic><tp:taxon-name><tp:taxon-name-part taxon-name-part-type="genus">Ceratostomella</tp:taxon-name-part></tp:taxon-name></italic> sensu lato and morphologically similar fungi.</article-title><source>Mycologia</source><volume>98</volume>(<issue>1</issue>): <fpage>68</fpage>–<lpage>93</lpage>. <ext-link xlink:href="10.1080/15572536.2006.11832714" ext-link-type="doi" xlink:type="simple">https://doi.org/10.1080/15572536.2006.11832714</ext-link></mixed-citation></ref></ref-list></tp:taxon-treatment>
