# Supplementary material for: ﻿Re-evaluation of Ceratostomella and Xylomelasma with introduction of two new species (Sordariomycetes)
Source: MycoKeys. 2024 Nov 21;110:319–60. doi: 10.3897/mycokeys.110.136844 (PMC11605300; doi:10.3897/mycokeys.110.136844)
Supplement: XML Treatment for Xylomelasma moderata [file mycokeys.110.136844-treatment10.xml]

<!DOCTYPE tp:taxon-treatment
  PUBLIC "-//TaxonX//DTD Taxonomic Treatment Publishing DTD v0 20100105//EN" "tax-treatment-NSO.dtd">
<tp:taxon-treatment xmlns:tp="http://www.plazi.org/taxpub"><tp:treatment-meta><kwd-group><label>Taxon classification</label><kwd>
                <named-content content-type="kingdom">Fungi</named-content>
              </kwd><kwd>
                <named-content content-type="order">Boliniales</named-content>
              </kwd><kwd>
                <named-content content-type="family">Barbatosphaeriaceae</named-content>
              </kwd></kwd-group><mixed-citation publication-type="journal"><person-group><name><surname>Réblová</surname><given-names>Martina</given-names></name><name><surname>Nekvindová</surname><given-names>Jana</given-names></name><name><surname>Kolařík</surname><given-names>Miroslav</given-names></name><name><surname>Jurjević</surname><given-names>Željko</given-names></name><name><surname>Kolář</surname><given-names>Michal</given-names></name><name><surname>Hubka</surname><given-names>Vít</given-names></name></person-group><article-title>﻿Re-evaluation of <italic><tp:taxon-name><tp:taxon-name-part taxon-name-part-type="genus" reg="Ceratostomella">Ceratostomella</tp:taxon-name-part></tp:taxon-name></italic> and <italic><tp:taxon-name><tp:taxon-name-part taxon-name-part-type="genus" reg="Xylomelasma">Xylomelasma</tp:taxon-name-part></tp:taxon-name></italic> with introduction of two new species (<tp:taxon-name><tp:taxon-name-part taxon-name-part-type="class">Sordariomycetes</tp:taxon-name-part></tp:taxon-name>)</article-title><source>MycoKeys</source><day>21</day><month>11</month><year>2024</year><volume>110</volume><fpage>319</fpage><lpage>360</lpage><pub-id pub-id-type="doi">10.3897/mycokeys.110.136844</pub-id></mixed-citation></tp:treatment-meta><tp:nomenclature><label>﻿</label><tp:taxon-name>
              <object-id xmlns:xlink="http://www.w3.org/1999/xlink" content-type="arpha" xlink:type="simple">13AA519B-5F37-55B7-AE14-2618BE7CFE7F</object-id>
              <tp:taxon-name-part taxon-name-part-type="genus" reg="Xylomelasma">Xylomelasma</tp:taxon-name-part>
              <tp:taxon-name-part taxon-name-part-type="species" reg="moderata">moderata</tp:taxon-name-part>
            </tp:taxon-name><tp:taxon-authority>Lar.N. Vassiljeva &amp; S.L. Stephenson, Mycosphere 5: 223. 2014. Nom. inval., Art. F.5.1 (Shenzhen).</tp:taxon-authority></tp:nomenclature><tp:treatment-sec sec-type="notes" id="SECID0E6CDK"><title>Notes.</title><p>The species was collected on unidentified decaying wood in the USA (Virginia) (<xref ref-type="bibr" rid="B103">Vassiljeva and Stephenson 2014</xref>). However, it was not validly published as an identifier issued by a recognised repository was not cited in the protologue. The species is morphologically distinct from <italic><tp:taxon-name><tp:taxon-name-part taxon-name-part-type="genus" reg="Ceratostomella">Ceratostomella</tp:taxon-name-part></tp:taxon-name></italic> and, based on available morphological data, it represents <italic><tp:taxon-name><tp:taxon-name-part taxon-name-part-type="genus" reg="Calyptosphaeria">Calyptosphaeria</tp:taxon-name-part><tp:taxon-name-part taxon-name-part-type="species" reg="subdenudata">subdenudata</tp:taxon-name-part></tp:taxon-name></italic> (<xref ref-type="bibr" rid="B74">Réblová et al. 2018</xref>).</p></tp:treatment-sec><ref-list><ref id="B103"><mixed-citation xmlns:xlink="http://www.w3.org/1999/xlink" xlink:type="simple"><person-group><name name-style="western"><surname>Vassiljeva</surname><given-names>LN</given-names></name><name name-style="western"><surname>Stephenson</surname><given-names>SL</given-names></name></person-group> (<year>2014</year>) <article-title>Notes on pyrenomycetous fungi in the Mountain Lake area of southwestern Virginia.</article-title><source>Mycosphere</source><volume>5</volume>(<issue>1</issue>): <fpage>218</fpage>–<lpage>227</lpage>. <ext-link xlink:href="10.5943/mycosphere/5/1/11" ext-link-type="doi" xlink:type="simple">https://doi.org/10.5943/mycosphere/5/1/11</ext-link></mixed-citation></ref><ref id="B74"><mixed-citation xmlns:xlink="http://www.w3.org/1999/xlink" xlink:type="simple"><person-group><name name-style="western"><surname>Réblová</surname><given-names>M</given-names></name><name name-style="western"><surname>Miller</surname><given-names>AN</given-names></name><name name-style="western"><surname>Réblová</surname><given-names>K</given-names></name><name name-style="western"><surname>Štěpánek</surname><given-names>V</given-names></name></person-group> (<year>2018</year>) <article-title>Phylogenetic classification and generic delineation of <italic><tp:taxon-name><tp:taxon-name-part taxon-name-part-type="genus">Calyptosphaeria</tp:taxon-name-part></tp:taxon-name></italic> gen. nov., <italic><tp:taxon-name><tp:taxon-name-part taxon-name-part-type="genus">Lentomitella</tp:taxon-name-part></tp:taxon-name></italic>, <italic><tp:taxon-name><tp:taxon-name-part taxon-name-part-type="genus">Spadicoides</tp:taxon-name-part></tp:taxon-name></italic> and <italic><tp:taxon-name><tp:taxon-name-part taxon-name-part-type="genus">Torrentispora</tp:taxon-name-part></tp:taxon-name></italic> (<tp:taxon-name><tp:taxon-name-part taxon-name-part-type="class">Sordariomycetes</tp:taxon-name-part></tp:taxon-name>).</article-title><source>Studies in Mycology</source><volume>89</volume>(<issue>1</issue>): <fpage>1</fpage>–<lpage>62</lpage>. <ext-link xlink:href="10.1016/j.simyco.2017.11.004" ext-link-type="doi" xlink:type="simple">https://doi.org/10.1016/j.simyco.2017.11.004</ext-link></mixed-citation></ref></ref-list></tp:taxon-treatment>
