# Supplementary material for: ﻿Re-evaluation of Ceratostomella and Xylomelasma with introduction of two new species (Sordariomycetes)
Source: MycoKeys. 2024 Nov 21;110:319–60. doi: 10.3897/mycokeys.110.136844 (PMC11605300; doi:10.3897/mycokeys.110.136844)
Supplement: XML Treatment for Xylomelasma shoalensis [file mycokeys.110.136844-treatment11.xml]

<!DOCTYPE tp:taxon-treatment
  PUBLIC "-//TaxonX//DTD Taxonomic Treatment Publishing DTD v0 20100105//EN" "tax-treatment-NSO.dtd">
<tp:taxon-treatment xmlns:tp="http://www.plazi.org/taxpub"><tp:treatment-meta><kwd-group><label>Taxon classification</label><kwd>
                <named-content content-type="kingdom">Fungi</named-content>
              </kwd><kwd>
                <named-content content-type="order">Boliniales</named-content>
              </kwd><kwd>
                <named-content content-type="family">Barbatosphaeriaceae</named-content>
              </kwd></kwd-group><mixed-citation publication-type="journal"><person-group><name><surname>Réblová</surname><given-names>Martina</given-names></name><name><surname>Nekvindová</surname><given-names>Jana</given-names></name><name><surname>Kolařík</surname><given-names>Miroslav</given-names></name><name><surname>Jurjević</surname><given-names>Željko</given-names></name><name><surname>Kolář</surname><given-names>Michal</given-names></name><name><surname>Hubka</surname><given-names>Vít</given-names></name></person-group><article-title>﻿Re-evaluation of <italic><tp:taxon-name><tp:taxon-name-part taxon-name-part-type="genus" reg="Ceratostomella">Ceratostomella</tp:taxon-name-part></tp:taxon-name></italic> and <italic><tp:taxon-name><tp:taxon-name-part taxon-name-part-type="genus" reg="Xylomelasma">Xylomelasma</tp:taxon-name-part></tp:taxon-name></italic> with introduction of two new species (<tp:taxon-name><tp:taxon-name-part taxon-name-part-type="class">Sordariomycetes</tp:taxon-name-part></tp:taxon-name>)</article-title><source>MycoKeys</source><day>21</day><month>11</month><year>2024</year><volume>110</volume><fpage>319</fpage><lpage>360</lpage><pub-id pub-id-type="doi">10.3897/mycokeys.110.136844</pub-id></mixed-citation></tp:treatment-meta><tp:nomenclature><label>﻿</label><tp:taxon-name>
              <object-id xmlns:xlink="http://www.w3.org/1999/xlink" content-type="arpha" xlink:type="simple">08CF5D47-1FDE-5560-B9F8-929D554426BA</object-id>
              <tp:taxon-name-part taxon-name-part-type="genus" reg="Xylomelasma">Xylomelasma</tp:taxon-name-part>
              <tp:taxon-name-part taxon-name-part-type="species" reg="shoalensis">shoalensis</tp:taxon-name-part>
            </tp:taxon-name><tp:taxon-authority>A.N. Mill., Y. Marín &amp; Stchigel, Sydowia 68: 224. 2016.</tp:taxon-authority></tp:nomenclature><tp:treatment-sec sec-type="Specimen examined" id="SECID0EMFDK"><title>Specimen examined.</title><p>USA – Illinois • Montgomery County, Shoal Creek Conservation Area; 39.1871, -89.5963; on 6 cm. diam. decorticated branch on the ground; 4 Apr 2004; A.N. Miller ANM 1 (holotype <named-content xmlns:xlink="http://www.w3.org/1999/xlink" content-type="dwc:institutional_code" xlink:title="Illinois Natural History Survey" xlink:href="http://grbio.org/institution/illinois-natural-history-survey-0" xlink:type="simple">ILLS</named-content> 76895!).</p></tp:treatment-sec><tp:treatment-sec sec-type="notes" id="SECID0EXFDK"><title>Notes.</title><p>The only available LSU sequence (<ext-link xmlns:xlink="http://www.w3.org/1999/xlink" ext-link-type="gen" xlink:href="KX290919" xlink:type="simple">KX290919</ext-link>, <xref ref-type="bibr" rid="B28">Hernández-Restrepo et al. 2016</xref>) of <italic><tp:taxon-name><tp:taxon-name-part taxon-name-part-type="genus" reg="Xylomelasma">X.</tp:taxon-name-part><tp:taxon-name-part taxon-name-part-type="species" reg="shoalensis">shoalensis</tp:taxon-name-part></tp:taxon-name></italic> indicates that the species is a member of <italic><tp:taxon-name><tp:taxon-name-part taxon-name-part-type="genus" reg="Ceratostomella">Ceratostomella</tp:taxon-name-part></tp:taxon-name></italic> (Fig. <xref ref-type="fig" rid="F1">1</xref>). Based on the sequence similarity with <italic><tp:taxon-name><tp:taxon-name-part taxon-name-part-type="genus" reg="Xylomelasma">X.</tp:taxon-name-part><tp:taxon-name-part taxon-name-part-type="species" reg="sordida">sordida</tp:taxon-name-part></tp:taxon-name></italic> (99.2%), they are likely conspecific. However, according to its diagnosis, this species does not match the generic delimitation of <italic><tp:taxon-name><tp:taxon-name-part taxon-name-part-type="genus" reg="Ceratostomella">Ceratostomella</tp:taxon-name-part></tp:taxon-name></italic>. <italic><tp:taxon-name><tp:taxon-name-part taxon-name-part-type="genus" reg="Xylomelasma">Xylomelasma</tp:taxon-name-part><tp:taxon-name-part taxon-name-part-type="species" reg="shoalensis">shoalensis</tp:taxon-name-part></tp:taxon-name></italic> was described with immersed, globose to subglobose and smaller (175–265 μm diam) ascomata featuring a rostrate, slender, non-sulcate neck and hyaline to yellowish-brown, oblong to suballantoid, septate ascospores in unitunicate asci. Its LSU sequence was not obtained from a mycelium of an axenic culture but directly from ascomata on the host. It is evident that morphology belongs to a different genus and species. We examined the holotype, but no traces of a <italic><tp:taxon-name><tp:taxon-name-part taxon-name-part-type="genus" reg="Ceratostomella">Ceratostomella</tp:taxon-name-part></tp:taxon-name></italic>-like fungus could be found. Therefore, due to this ambiguity, <italic><tp:taxon-name><tp:taxon-name-part taxon-name-part-type="genus" reg="Xylomelasma">X.</tp:taxon-name-part><tp:taxon-name-part taxon-name-part-type="species" reg="shoalensis">shoalensis</tp:taxon-name-part></tp:taxon-name></italic> is excluded from <italic><tp:taxon-name><tp:taxon-name-part taxon-name-part-type="genus" reg="Ceratostomella">Ceratostomella</tp:taxon-name-part></tp:taxon-name></italic>.</p></tp:treatment-sec><tp:treatment-sec><!--Section generated to contain objects referenced in tp:taxon-treatment.--><fig id="F1" position="float" orientation="portrait"><object-id xmlns:xlink="http://www.w3.org/1999/xlink" content-type="doi" xlink:type="simple">10.3897/mycokeys.110.136844.figure1</object-id><object-id xmlns:xlink="http://www.w3.org/1999/xlink" content-type="arpha" xlink:type="simple">1B7C5EBD-BE41-56FC-B553-11904F7A3B44</object-id><label>Figure 1.</label><caption><p>Maximum Likelihood phylogenetic tree of members of the <tp:taxon-name><tp:taxon-name-part taxon-name-part-type="class">Sordariomycetes</tp:taxon-name-part></tp:taxon-name> based on analysis of LSU, SSU, and <italic>rpb2</italic> DNA sequences. Species names given in bold are taxonomic novelties; the newly acquired strains and those with novel sequences are highlighted in blue font; T, E and P denote ex-holotype, ex-epitype and ex-paratype strains: <sup>a</sup> paratype of <italic><tp:taxon-name><tp:taxon-name-part taxon-name-part-type="genus" reg="Cryptadelphia">Cryptadelphia</tp:taxon-name-part><tp:taxon-name-part taxon-name-part-type="species" reg="polyseptata">polyseptata</tp:taxon-name-part></tp:taxon-name></italic>, <sup>b</sup> holotype of <italic><tp:taxon-name><tp:taxon-name-part taxon-name-part-type="genus" reg="Calosphaeriophora">Calosphaeriophora</tp:taxon-name-part><tp:taxon-name-part taxon-name-part-type="species" reg="pulchella">pulchella</tp:taxon-name-part></tp:taxon-name></italic>, <sup>c</sup> holotype of <italic><tp:taxon-name><tp:taxon-name-part taxon-name-part-type="genus" reg="Poroconiochaeta">Poroconiochaeta</tp:taxon-name-part><tp:taxon-name-part taxon-name-part-type="species" reg="discoidea">discoidea</tp:taxon-name-part></tp:taxon-name></italic>, <sup>d</sup> holotype of <italic><tp:taxon-name><tp:taxon-name-part taxon-name-part-type="genus" reg="Coniochaetidium">Coniochaetidium</tp:taxon-name-part><tp:taxon-name-part taxon-name-part-type="species" reg="ostreum">ostreum</tp:taxon-name-part></tp:taxon-name></italic>, <sup>e</sup> holotype of <italic><tp:taxon-name><tp:taxon-name-part taxon-name-part-type="genus" reg="Cryptendoxyla">Cryptendoxyla</tp:taxon-name-part><tp:taxon-name-part taxon-name-part-type="species" reg="hypophloia">hypophloia</tp:taxon-name-part></tp:taxon-name></italic>, <sup>f</sup> Nom. inval., Art. 36.1(c) (Melbourne), <sup>g</sup> holotype of <italic><tp:taxon-name><tp:taxon-name-part taxon-name-part-type="genus" reg="Jattaea">Jattaea</tp:taxon-name-part><tp:taxon-name-part taxon-name-part-type="species" reg="prunicola">prunicola</tp:taxon-name-part></tp:taxon-name></italic>, and <sup>h</sup> holotype of <italic><tp:taxon-name><tp:taxon-name-part taxon-name-part-type="genus" reg="Diplorhinotrichum">Diplorhinotrichum</tp:taxon-name-part><tp:taxon-name-part taxon-name-part-type="species" reg="juncicola">juncicola</tp:taxon-name-part></tp:taxon-name></italic>. Thickened branches indicate branch support with <abbrev xmlns:xlink="http://www.w3.org/1999/xlink" xlink:title="Maximum likelihood" id="ABBRID0EPVBI" xlink:type="simple">ML</abbrev> BS = 100% and PP values = 1.0. Branch support of nodes ≥ 75% <abbrev xmlns:xlink="http://www.w3.org/1999/xlink" xlink:title="Maximum likelihood" id="ABBRID0E3VBI" xlink:type="simple">ML</abbrev> and ≥ 0.95 PP is indicated above or below branches. A hyphen (–) indicates values lower than 75% <abbrev xmlns:xlink="http://www.w3.org/1999/xlink" xlink:title="Maximum likelihood" id="ABBRID0EJWBI" xlink:type="simple">ML</abbrev> BS or 0.95 PP. Purple asterisk before the name indicates former members of the genus <italic><tp:taxon-name><tp:taxon-name-part taxon-name-part-type="genus" reg="Xylomelasma">Xylomelasma</tp:taxon-name-part></tp:taxon-name></italic> within the <italic><tp:taxon-name><tp:taxon-name-part taxon-name-part-type="genus" reg="Ceratostomella">Ceratostomella</tp:taxon-name-part></tp:taxon-name></italic> clade.</p></caption><graphic xmlns:xlink="http://www.w3.org/1999/xlink" xlink:href="mycokeys-110-319-g001.jpg" position="float" orientation="portrait" xlink:type="simple" id="oo_1179937.jpg"><uri content-type="original_file" xlink:type="simple">https://binary.pensoft.net/fig/1179937</uri></graphic></fig></tp:treatment-sec><ref-list><ref id="B28"><mixed-citation xmlns:xlink="http://www.w3.org/1999/xlink" xlink:type="simple"><person-group><name name-style="western"><surname>Hernández-Restrepo</surname><given-names>M</given-names></name><name name-style="western"><surname>Schumacher</surname><given-names>RK</given-names></name><name name-style="western"><surname>Wingfield</surname><given-names>MJ</given-names></name><name name-style="western"><surname>Ahmad</surname><given-names>I</given-names></name><name name-style="western"><surname>Cai</surname><given-names>L</given-names></name><name name-style="western"><surname>Duong</surname><given-names>TA</given-names></name><name name-style="western"><surname>Edwards</surname><given-names>J</given-names></name><name name-style="western"><surname>Gené</surname><given-names>J</given-names></name><name name-style="western"><surname>Groenewald</surname><given-names>JZ</given-names></name><name name-style="western"><surname>Jabeen</surname><given-names>S</given-names></name><name name-style="western"><surname>Khalid</surname><given-names>AN</given-names></name><name name-style="western"><surname>Lombard</surname><given-names>L</given-names></name><name name-style="western"><surname>Madrid</surname><given-names>H</given-names></name><name name-style="western"><surname>Marin-Felix</surname><given-names>Y</given-names></name><name name-style="western"><surname>Marincowitz</surname><given-names>S</given-names></name><name name-style="western"><surname>Miller</surname><given-names>AN</given-names></name><name name-style="western"><surname>Rajeshkumar</surname><given-names>KC</given-names></name><name name-style="western"><surname>Rashid</surname><given-names>A</given-names></name><name name-style="western"><surname>Sarwar</surname><given-names>S</given-names></name><name name-style="western"><surname>Stchigel</surname><given-names>AM</given-names></name><name name-style="western"><surname>Taylor</surname><given-names>PWJ</given-names></name><name name-style="western"><surname>Zhou</surname><given-names>N</given-names></name><name name-style="western"><surname>Crous</surname><given-names>PW</given-names></name></person-group> (<year>2016</year>) <article-title>Fungal Systematics and Evolution: FUSE 2.</article-title><source>Sydowia</source><volume>68</volume>: <fpage>193</fpage>–<lpage>230</lpage>. <ext-link xlink:href="10.12905/0380.sydowia68-2016-0193" ext-link-type="doi" xlink:type="simple">https://doi.org/10.12905/0380.sydowia68-2016-0193</ext-link></mixed-citation></ref></ref-list></tp:taxon-treatment>
